# Supplementary material for: The burden of attention deficit hyperactivity disorder and incidence rate forecast in China from 1990 to 2021
Source: Front Psychiatry. 2025 Mar 3;16:1532156. doi: 10.3389/fpsyt.2025.1532156 (PMC11911341; doi:10.3389/fpsyt.2025.1532156)
Supplement: Supplementary file 1 [file DataSheet1.csv]

measure	location	sex	age	cause	metric	year	val	upper	lower
Incidence	Global	Male	5-9 years	Attention-deficit/hyperactivity disorder	Number	1990	1717637.813282699	2510843.5063327816	1178476.0777169543
Incidence	Global	Female	5-9 years	Attention-deficit/hyperactivity disorder	Number	1990	642388.8384520602	935437.5190631816	434869.4062952756
Incidence	Global	Both	5-9 years	Attention-deficit/hyperactivity disorder	Number	1990	2360026.651734761	3437030.843060136	1609363.0668733392
Incidence	Global	Male	5-9 years	Attention-deficit/hyperactivity disorder	Rate	1990	573.1147825735001	837.77937297376	393.21564524596
Incidence	Global	Female	5-9 years	Attention-deficit/hyperactivity disorder	Rate	1990	226.32994334512003	329.57845469831	153.21556384215
Incidence	Global	Both	5-9 years	Attention-deficit/hyperactivity disorder	Rate	1990	404.43914770328996	589.00598591773	275.79749009739
Incidence	Global	Male	5-9 years	Attention-deficit/hyperactivity disorder	Number	1991	1772292.349260605	2579537.4367445325	1212875.0049808617
Incidence	Global	Female	5-9 years	Attention-deficit/hyperactivity disorder	Number	1991	657186.069041456	957396.9663766628	444392.013540547
Incidence	Global	Both	5-9 years	Attention-deficit/hyperactivity disorder	Number	1991	2429478.41830206	3533964.9685485023	1656709.166407029
Incidence	Global	Male	5-9 years	Attention-deficit/hyperactivity disorder	Rate	1991	581.4467700974	846.2845938291	397.91530695949
Incidence	Global	Female	5-9 years	Attention-deficit/hyperactivity disorder	Rate	1991	228.11920021061997	332.32693226816	154.25517290212
Incidence	Global	Both	5-9 years	Attention-deficit/hyperactivity disorder	Rate	1991	409.76453544371	596.05119465259	279.42650439865
Incidence	Global	Male	5-9 years	Attention-deficit/hyperactivity disorder	Number	1992	1825905.2456106727	2656907.578968093	1251958.0685367477
Incidence	Global	Female	5-9 years	Attention-deficit/hyperactivity disorder	Number	1992	671528.1746151868	978456.7081366734	454636.5186244386
Incidence	Global	Both	5-9 years	Attention-deficit/hyperactivity disorder	Number	1992	2497433.420225858	3634308.6438303706	1705735.399802565
Incidence	Global	Male	5-9 years	Attention-deficit/hyperactivity disorder	Rate	1992	589.8086205611099	858.24113703415	404.41072349131997
Incidence	Global	Female	5-9 years	Attention-deficit/hyperactivity disorder	Rate	1992	229.97916939597	335.09340267985	155.69998829943
Incidence	Global	Both	5-9 years	Attention-deficit/hyperactivity disorder	Rate	1992	415.15182828545	604.13617669269	283.54676607762997
Incidence	Global	Male	5-9 years	Attention-deficit/hyperactivity disorder	Number	1993	1871007.69967572	2735032.80560702	1280634.06549964
Incidence	Global	Female	5-9 years	Attention-deficit/hyperactivity disorder	Number	1993	683511.6153881782	1000130.479070596	463519.6204566896
Incidence	Global	Both	5-9 years	Attention-deficit/hyperactivity disorder	Number	1993	2554519.3150638947	3720461.761238858	1745081.6403009363
Incidence	Global	Male	5-9 years	Attention-deficit/hyperactivity disorder	Rate	1993	596.77226794649	872.35970786922	408.46806552972
Incidence	Global	Female	5-9 years	Attention-deficit/hyperactivity disorder	Rate	1993	231.62765703686	338.92310588857	157.07701414265
Incidence	Global	Both	5-9 years	Attention-deficit/hyperactivity disorder	Rate	1993	419.72878530403995	611.30283361191	286.73143820859
Incidence	Global	Male	5-9 years	Attention-deficit/hyperactivity disorder	Number	1994	1901215.307032513	2781532.574478572	1298541.5875013785
Incidence	Global	Female	5-9 years	Attention-deficit/hyperactivity disorder	Number	1994	691785.8779167101	1010767.6280342352	468594.4409018762
Incidence	Global	Both	5-9 years	Attention-deficit/hyperactivity disorder	Number	1994	2593001.184949222	3778452.354034975	1768679.0415569493
Incidence	Global	Male	5-9 years	Attention-deficit/hyperactivity disorder	Rate	1994	601.10327837013	879.43135279196	410.55718542754
Incidence	Global	Female	5-9 years	Attention-deficit/hyperactivity disorder	Rate	1994	232.88737501613	340.27150185988	157.75073295429002
Incidence	Global	Both	5-9 years	Attention-deficit/hyperactivity disorder	Rate	1994	422.77076779222995	616.0503173133101	288.37078853541
Incidence	Global	Male	5-9 years	Attention-deficit/hyperactivity disorder	Number	1995	1911558.9755334284	2798408.408665385	1304255.0507811983
Incidence	Global	Female	5-9 years	Attention-deficit/hyperactivity disorder	Number	1995	695631.1325110601	1014306.3596583052	470505.9259428581
Incidence	Global	Both	5-9 years	Attention-deficit/hyperactivity disorder	Number	1995	2607190.108044492	3800307.93772651	1776091.2277099136
Incidence	Global	Male	5-9 years	Attention-deficit/hyperactivity disorder	Rate	1995	601.46535708869	880.50943462428	410.37929767975
Incidence	Global	Female	5-9 years	Attention-deficit/hyperactivity disorder	Rate	1995	233.56112974395998	340.55770105217005	157.9743781992
Incidence	Global	Both	5-9 years	Attention-deficit/hyperactivity disorder	Rate	1995	423.48313030765	617.2799968194599	288.48861864802
Incidence	Global	Male	5-9 years	Attention-deficit/hyperactivity disorder	Number	1996	1903213.3171850955	2785300.8148975363	1301589.197641268
Incidence	Global	Female	5-9 years	Attention-deficit/hyperactivity disorder	Number	1996	695062.3449238082	1011104.2820381984	469881.94235626207
Incidence	Global	Both	5-9 years	Attention-deficit/hyperactivity disorder	Number	1996	2598275.6621089047	3789353.423122647	1774924.6035107789
Incidence	Global	Male	5-9 years	Attention-deficit/hyperactivity disorder	Rate	1996	598.43162334158	875.78836965003	409.26160480021997
Incidence	Global	Female	5-9 years	Attention-deficit/hyperactivity disorder	Rate	1996	233.65578716919	339.89809497689	157.95796725238
Incidence	Global	Both	5-9 years	Attention-deficit/hyperactivity disorder	Rate	1996	422.13631060195	615.64817657012	288.36821844936
Incidence	Global	Male	5-9 years	Attention-deficit/hyperactivity disorder	Number	1997	1883466.804056708	2753899.746663011	1290667.91813094
Incidence	Global	Female	5-9 years	Attention-deficit/hyperactivity disorder	Number	1997	690920.0421172665	1003273.6444158964	466758.8926450136
Incidence	Global	Both	5-9 years	Attention-deficit/hyperactivity disorder	Number	1997	2574386.8461739733	3756868.396454821	1763551.7011239913
Incidence	Global	Male	5-9 years	Attention-deficit/hyperactivity disorder	Rate	1997	593.77149528393	868.17944808807	406.88894437267004
Incidence	Global	Female	5-9 years	Attention-deficit/hyperactivity disorder	Rate	1997	233.23394997700998	338.67518776540004	157.56384759788
Incidence	Global	Both	5-9 years	Attention-deficit/hyperactivity disorder	Rate	1997	419.66486102960005	612.42763722471	287.48619527427996
Incidence	Global	Male	5-9 years	Attention-deficit/hyperactivity disorder	Number	1998	1854694.652174908	2708758.3807393443	1272071.553222261
Incidence	Global	Female	5-9 years	Attention-deficit/hyperactivity disorder	Number	1998	683432.5868196542	991786.7643269738	461422.1110187735
Incidence	Global	Both	5-9 years	Attention-deficit/hyperactivity disorder	Number	1998	2538127.2389945616	3702757.1199814593	1741336.649825368
Incidence	Global	Male	5-9 years	Attention-deficit/hyperactivity disorder	Rate	1998	587.63218871898	858.22947411757	403.03679646166
Incidence	Global	Female	5-9 years	Attention-deficit/hyperactivity disorder	Rate	1998	232.14661524580998	336.8875655396	156.73467045383
Incidence	Global	Both	5-9 years	Attention-deficit/hyperactivity disorder	Rate	1998	416.07370826579995	606.99080095313	285.45629474391
Incidence	Global	Male	5-9 years	Attention-deficit/hyperactivity disorder	Number	1999	1819833.6583372843	2657078.8850859124	1246171.6745462446
Incidence	Global	Female	5-9 years	Attention-deficit/hyperactivity disorder	Number	1999	673125.4107529996	976585.33407194	454990.2688992594
Incidence	Global	Both	5-9 years	Attention-deficit/hyperactivity disorder	Number	1999	2492959.06909028	3631643.6571358	1708333.1051830014
Incidence	Global	Male	5-9 years	Attention-deficit/hyperactivity disorder	Rate	1999	580.30575219018	847.28521970916	397.37730294338
Incidence	Global	Female	5-9 years	Attention-deficit/hyperactivity disorder	Rate	1999	230.32059085710998	334.15424165048	155.68217436611002
Incidence	Global	Both	5-9 years	Attention-deficit/hyperactivity disorder	Rate	1999	411.47786626105	599.42459609016	281.97063870781
Incidence	Global	Male	5-9 years	Attention-deficit/hyperactivity disorder	Number	2000	1783404.4290467207	2603344.590322862	1218530.04803898
Incidence	Global	Female	5-9 years	Attention-deficit/hyperactivity disorder	Number	2000	661208.7243969119	959454.4116097288	448135.2792094392
Incidence	Global	Both	5-9 years	Attention-deficit/hyperactivity disorder	Number	2000	2444613.1534436345	3557848.2897263733	1671819.0293186677
Incidence	Global	Male	5-9 years	Attention-deficit/hyperactivity disorder	Rate	2000	572.47082284133	835.6706956022799	391.14677966267
Incidence	Global	Female	5-9 years	Attention-deficit/hyperactivity disorder	Rate	2000	227.86931532097998	330.6523519553	154.43879591542
Incidence	Global	Both	5-9 years	Attention-deficit/hyperactivity disorder	Rate	2000	406.28593055794	591.3016139748801	277.85032126428
Incidence	Global	Male	5-9 years	Attention-deficit/hyperactivity disorder	Number	2001	1754352.2352560782	2548808.93574976	1203461.05400051
Incidence	Global	Female	5-9 years	Attention-deficit/hyperactivity disorder	Number	2001	650739.561489518	946200.6902419244	439791.2526261963
Incidence	Global	Both	5-9 years	Attention-deficit/hyperactivity disorder	Number	2001	2405091.796745597	3492681.3157256786	1651652.6595631796
Incidence	Global	Male	5-9 years	Attention-deficit/hyperactivity disorder	Rate	2001	565.63495618233	821.78219499889	388.01765510183
Incidence	Global	Female	5-9 years	Attention-deficit/hyperactivity disorder	Rate	2001	225.32451633096	327.63063059017	152.28173780884
Incidence	Global	Both	5-9 years	Attention-deficit/hyperactivity disorder	Rate	2001	401.54644798022	583.12692187228	275.75465503732
Incidence	Global	Male	5-9 years	Attention-deficit/hyperactivity disorder	Number	2002	1733060.235149249	2508591.8297011866	1192722.5854354808
Incidence	Global	Female	5-9 years	Attention-deficit/hyperactivity disorder	Number	2002	642414.6261135221	935496.1529898916	434266.9097049921
Incidence	Global	Both	5-9 years	Attention-deficit/hyperactivity disorder	Number	2002	2375474.8612627736	3440042.633008602	1631923.5280499803
Incidence	Global	Male	5-9 years	Attention-deficit/hyperactivity disorder	Rate	2002	560.04839691678	810.66589853508	385.43517322238
Incidence	Global	Female	5-9 years	Attention-deficit/hyperactivity disorder	Rate	2002	222.97177153565002	324.69564984668	150.72705109787
Incidence	Global	Both	5-9 years	Attention-deficit/hyperactivity disorder	Rate	2002	397.52704807841	575.67857924492	273.09644626193
Incidence	Global	Male	5-9 years	Attention-deficit/hyperactivity disorder	Number	2003	1716795.190399497	2481177.029804078	1180306.7776901098
Incidence	Global	Female	5-9 years	Attention-deficit/hyperactivity disorder	Number	2003	635608.1581666672	923048.5054359804	430005.0313796004
Incidence	Global	Both	5-9 years	Attention-deficit/hyperactivity disorder	Number	2003	2352403.348566163	3401882.7306020623	1615006.7913359134
Incidence	Global	Male	5-9 years	Attention-deficit/hyperactivity disorder	Rate	2003	555.36309882415	802.6316544390199	381.81539259122997
Incidence	Global	Female	5-9 years	Attention-deficit/hyperactivity disorder	Rate	2003	220.81532930129	320.67439202922	149.38716784123
Incidence	Global	Both	5-9 years	Attention-deficit/hyperactivity disorder	Rate	2003	394.05308587268	569.85226984471	270.5311613415
Incidence	Global	Male	5-9 years	Attention-deficit/hyperactivity disorder	Number	2004	1704107.9942576638	2460195.402851632	1169368.580786176
Incidence	Global	Female	5-9 years	Attention-deficit/hyperactivity disorder	Number	2004	630071.0687291829	912778.1373190416	426382.1210965483
Incidence	Global	Both	5-9 years	Attention-deficit/hyperactivity disorder	Number	2004	2334179.062986847	3372973.540170673	1598104.5478616566
Incidence	Global	Male	5-9 years	Attention-deficit/hyperactivity disorder	Rate	2004	551.3286964574299	795.9450510503599	378.32488169504
Incidence	Global	Female	5-9 years	Attention-deficit/hyperactivity disorder	Rate	2004	218.87177180924	317.07751410759	148.11505391036
Incidence	Global	Both	5-9 years	Attention-deficit/hyperactivity disorder	Rate	2004	391.00877207094	565.02187989052	267.70563870142
Incidence	Global	Male	5-9 years	Attention-deficit/hyperactivity disorder	Number	2005	1694964.5510705302	2445797.373856157	1160318.4931082767
Incidence	Global	Female	5-9 years	Attention-deficit/hyperactivity disorder	Number	2005	626000.5679307092	910503.7251467152	423476.9304642497
Incidence	Global	Both	5-9 years	Attention-deficit/hyperactivity disorder	Number	2005	2320965.119001241	3353093.2223782307	1583813.72234338
Incidence	Global	Male	5-9 years	Attention-deficit/hyperactivity disorder	Rate	2005	547.80246726092	790.4671722912799	375.00803950838997
Incidence	Global	Female	5-9 years	Attention-deficit/hyperactivity disorder	Rate	2005	217.17455992313	315.87550546599	146.91426928760998
Incidence	Global	Both	5-9 years	Attention-deficit/hyperactivity disorder	Rate	2005	388.34251997324003	561.03758777896	265.00278141522
Incidence	Global	Male	5-9 years	Attention-deficit/hyperactivity disorder	Number	2006	1690782.4474102266	2441693.483887733	1157496.840893953
Incidence	Global	Female	5-9 years	Attention-deficit/hyperactivity disorder	Number	2006	623581.3346558799	906108.994560047	421521.8132549792
Incidence	Global	Both	5-9 years	Attention-deficit/hyperactivity disorder	Number	2006	2314363.782066106	3346729.497910128	1574914.2749612443
Incidence	Global	Male	5-9 years	Attention-deficit/hyperactivity disorder	Rate	2006	545.24607863442	787.4010044025499	373.27133038069996
Incidence	Global	Female	5-9 years	Attention-deficit/hyperactivity disorder	Rate	2006	215.80357374553	313.57827497665	145.87658202168
Incidence	Global	Both	5-9 years	Attention-deficit/hyperactivity disorder	Rate	2006	386.33698046114	558.66989393023	262.90059937357
Incidence	Global	Male	5-9 years	Attention-deficit/hyperactivity disorder	Number	2007	1692457.3313331315	2448288.2607948324	1154856.8898513345
Incidence	Global	Female	5-9 years	Attention-deficit/hyperactivity disorder	Number	2007	622939.685152367	904954.1314197736	421203.6001661402
Incidence	Global	Both	5-9 years	Attention-deficit/hyperactivity disorder	Number	2007	2315397.0164855006	3353769.9978278643	1572009.149622665
Incidence	Global	Male	5-9 years	Attention-deficit/hyperactivity disorder	Rate	2007	543.87295542208	786.76002488926	371.11448433282
Incidence	Global	Female	5-9 years	Attention-deficit/hyperactivity disorder	Rate	2007	214.76465532984002	311.99194200663	145.21413255481002
Incidence	Global	Both	5-9 years	Attention-deficit/hyperactivity disorder	Rate	2007	385.10167084517	557.80603524934	261.45984718529
Incidence	Global	Male	5-9 years	Attention-deficit/hyperactivity disorder	Number	2008	1698731.1536903346	2463052.693303732	1156247.7601868075
Incidence	Global	Female	5-9 years	Attention-deficit/hyperactivity disorder	Number	2008	623955.9224844993	905527.6019336605	421872.3346043453
Incidence	Global	Both	5-9 years	Attention-deficit/hyperactivity disorder	Number	2008	2322687.0761748324	3371237.7696130755	1574564.2791454685
Incidence	Global	Male	5-9 years	Attention-deficit/hyperactivity disorder	Rate	2008	543.07493788225	787.42429931351	369.64600265076
Incidence	Global	Female	5-9 years	Attention-deficit/hyperactivity disorder	Rate	2008	213.92284995357997	310.45950256541	144.63863372877
Incidence	Global	Both	5-9 years	Attention-deficit/hyperactivity disorder	Rate	2008	384.25056190299	557.71611276013	260.48588947695004
Incidence	Global	Male	5-9 years	Attention-deficit/hyperactivity disorder	Number	2009	1708649.26977482	2481728.8443750963	1160733.1186279885
Incidence	Global	Female	5-9 years	Attention-deficit/hyperactivity disorder	Number	2009	626619.2312273367	909498.0949374988	423161.9073506429
Incidence	Global	Both	5-9 years	Attention-deficit/hyperactivity disorder	Number	2009	2335268.5010021576	3396742.0719763525	1581557.5342332162
Incidence	Global	Male	5-9 years	Attention-deficit/hyperactivity disorder	Rate	2009	542.45355016571	787.88704387375	368.50383055947
Incidence	Global	Female	5-9 years	Attention-deficit/hyperactivity disorder	Rate	2009	213.23660428538	309.49941480193	144.00070040882
Incidence	Global	Both	5-9 years	Attention-deficit/hyperactivity disorder	Rate	2009	383.55628426911	557.89806062503	259.76299124831996
Incidence	Global	Male	5-9 years	Attention-deficit/hyperactivity disorder	Number	2010	1720495.785011706	2506973.8341609198	1169928.2173535312
Incidence	Global	Female	5-9 years	Attention-deficit/hyperactivity disorder	Number	2010	630546.2634605037	919062.4244594892	424827.178631885
Incidence	Global	Both	5-9 years	Attention-deficit/hyperactivity disorder	Number	2010	2351042.048472209	3430359.8323057373	1590912.6091967449
Incidence	Global	Male	5-9 years	Attention-deficit/hyperactivity disorder	Rate	2010	541.65116126085	789.25231921716	368.31998255495
Incidence	Global	Female	5-9 years	Attention-deficit/hyperactivity disorder	Rate	2010	212.65300701939	309.95566784781	143.27382816264
Incidence	Global	Both	5-9 years	Attention-deficit/hyperactivity disorder	Rate	2010	382.81033246248	558.55112788146	259.0416386815
Incidence	Global	Male	5-9 years	Attention-deficit/hyperactivity disorder	Number	2011	1735582.7515859297	2527872.4580577994	1178019.3856497733
Incidence	Global	Female	5-9 years	Attention-deficit/hyperactivity disorder	Number	2011	636735.1090071825	927130.700208107	428846.67851791135
Incidence	Global	Both	5-9 years	Attention-deficit/hyperactivity disorder	Number	2011	2372317.860593113	3459696.867869409	1603555.3495404688
Incidence	Global	Male	5-9 years	Attention-deficit/hyperactivity disorder	Rate	2011	540.7963731741701	787.66872735705	367.06323032199003
Incidence	Global	Female	5-9 years	Attention-deficit/hyperactivity disorder	Rate	2011	212.38891105145998	309.25305835046004	143.04579372178
Incidence	Global	Both	5-9 years	Attention-deficit/hyperactivity disorder	Rate	2011	382.1833456108	557.36145047231	258.33475291808
Incidence	Global	Male	5-9 years	Attention-deficit/hyperactivity disorder	Number	2012	1756136.458606704	2559839.8465710804	1189694.2490182694
Incidence	Global	Female	5-9 years	Attention-deficit/hyperactivity disorder	Number	2012	645844.0510152469	938682.8183035807	434961.756855006
Incidence	Global	Both	5-9 years	Attention-deficit/hyperactivity disorder	Number	2012	2401980.5096219503	3501304.105872403	1624432.83325106
Incidence	Global	Male	5-9 years	Attention-deficit/hyperactivity disorder	Rate	2012	540.4169429703	787.74107649645	366.10533650323
Incidence	Global	Female	5-9 years	Attention-deficit/hyperactivity disorder	Rate	2012	212.60996580799	309.01162841146	143.18813358636
Incidence	Global	Both	5-9 years	Attention-deficit/hyperactivity disorder	Rate	2012	382.03751466836997	556.88608352454	258.36774273352
Incidence	Global	Male	5-9 years	Attention-deficit/hyperactivity disorder	Number	2013	1780852.2360740043	2592954.7855017865	1206322.8067157264
Incidence	Global	Female	5-9 years	Attention-deficit/hyperactivity disorder	Number	2013	656899.2375858026	954131.2728240594	442427.2134008107
Incidence	Global	Both	5-9 years	Attention-deficit/hyperactivity disorder	Number	2013	2437751.473659809	3550469.1612378443	1650114.0034704194
Incidence	Global	Male	5-9 years	Attention-deficit/hyperactivity disorder	Rate	2013	540.53164905859	787.02437953611	366.1480962893
Incidence	Global	Female	5-9 years	Attention-deficit/hyperactivity disorder	Rate	2013	213.14931582123	309.59455631812	143.55787378236
Incidence	Global	Both	5-9 years	Attention-deficit/hyperactivity disorder	Rate	2013	382.30217214761	556.8049438799201	258.78034518049
Incidence	Global	Male	5-9 years	Attention-deficit/hyperactivity disorder	Number	2014	1806323.3112676584	2629815.7289847145	1224821.7295847004
Incidence	Global	Female	5-9 years	Attention-deficit/hyperactivity disorder	Number	2014	668145.1340538379	971225.6704511588	449941.5992923592
Incidence	Global	Both	5-9 years	Attention-deficit/hyperactivity disorder	Number	2014	2474468.4453214966	3600943.789567631	1676264.1811191184
Incidence	Global	Male	5-9 years	Attention-deficit/hyperactivity disorder	Rate	2014	540.8305228689401	787.3920504063201	366.72337244413
Incidence	Global	Female	5-9 years	Attention-deficit/hyperactivity disorder	Rate	2014	213.71616855194003	310.66099041797	143.92051931811
Incidence	Global	Both	5-9 years	Attention-deficit/hyperactivity disorder	Rate	2014	382.67581401575	556.8848931992401	259.23376037711
Incidence	Global	Male	5-9 years	Attention-deficit/hyperactivity disorder	Number	2015	1826553.4783248927	2658640.5608335226	1240386.716149264
Incidence	Global	Female	5-9 years	Attention-deficit/hyperactivity disorder	Number	2015	676989.1277131381	987249.628637244	455602.9771058127
Incidence	Global	Both	5-9 years	Attention-deficit/hyperactivity disorder	Number	2015	2503542.6060380307	3643303.782317336	1697024.993723712
Incidence	Global	Male	5-9 years	Attention-deficit/hyperactivity disorder	Rate	2015	540.61035160633	786.8855883185901	367.12086818297
Incidence	Global	Female	5-9 years	Attention-deficit/hyperactivity disorder	Rate	2015	213.90249664183003	311.93286823908	143.95299760512
Incidence	Global	Both	5-9 years	Attention-deficit/hyperactivity disorder	Rate	2015	382.5923122026	556.77103907538	259.33999071893
Incidence	Global	Male	5-9 years	Attention-deficit/hyperactivity disorder	Number	2016	1839304.4536648705	2672441.770488646	1252133.4611940694
Incidence	Global	Female	5-9 years	Attention-deficit/hyperactivity disorder	Number	2016	682368.5258335179	993234.7363555608	459023.1213206996
Incidence	Global	Both	5-9 years	Attention-deficit/hyperactivity disorder	Number	2016	2521672.9794983915	3670014.741622844	1712790.0295566567
Incidence	Global	Male	5-9 years	Attention-deficit/hyperactivity disorder	Rate	2016	539.7182029835001	784.19071245775	367.421076062
Incidence	Global	Female	5-9 years	Attention-deficit/hyperactivity disorder	Rate	2016	213.58665515018	310.89019655181	143.67780665107
Incidence	Global	Both	5-9 years	Attention-deficit/hyperactivity disorder	Rate	2016	381.91504601984	555.8349002174	259.40726187682003
Incidence	Global	Male	5-9 years	Attention-deficit/hyperactivity disorder	Number	2017	1851629.901929782	2692847.310215867	1256674.8256760822
Incidence	Global	Female	5-9 years	Attention-deficit/hyperactivity disorder	Number	2017	686991.6948097919	1002139.659482917	461819.3319772196
Incidence	Global	Both	5-9 years	Attention-deficit/hyperactivity disorder	Number	2017	2538621.596739572	3697865.635849291	1720089.7927553034
Incidence	Global	Male	5-9 years	Attention-deficit/hyperactivity disorder	Rate	2017	539.24168236272	784.2255692637899	365.97564474099
Incidence	Global	Female	5-9 years	Attention-deficit/hyperactivity disorder	Rate	2017	213.27374272798997	311.11013063012	143.36990991164
Incidence	Global	Both	5-9 years	Attention-deficit/hyperactivity disorder	Rate	2017	381.464257115	555.65727854124	258.46812924274
Incidence	Global	Male	5-9 years	Attention-deficit/hyperactivity disorder	Number	2018	1866778.2715205536	2729851.3079539207	1266868.9574038512
Incidence	Global	Female	5-9 years	Attention-deficit/hyperactivity disorder	Number	2018	692276.3725339734	1012431.09336169	465120.87224984064
Incidence	Global	Both	5-9 years	Attention-deficit/hyperactivity disorder	Number	2018	2559054.644054528	3732735.551190992	1729605.017807067
Incidence	Global	Male	5-9 years	Attention-deficit/hyperactivity disorder	Rate	2018	539.64234935283	789.1367687755601	366.22246515582003
Incidence	Global	Female	5-9 years	Attention-deficit/hyperactivity disorder	Rate	2018	213.23621158228002	311.85084368304	143.26736641807
Incidence	Global	Both	5-9 years	Attention-deficit/hyperactivity disorder	Rate	2018	381.61744712990003	556.64188928752	257.92628264976
Incidence	Global	Male	5-9 years	Attention-deficit/hyperactivity disorder	Number	2019	1883351.993215347	2772996.9601128586	1277917.2435318516
Incidence	Global	Female	5-9 years	Attention-deficit/hyperactivity disorder	Number	2019	698104.7143739416	1023585.6408807804	468999.29866585927
Incidence	Global	Both	5-9 years	Attention-deficit/hyperactivity disorder	Number	2019	2581456.707589288	3776403.904451069	1741881.518831947
Incidence	Global	Male	5-9 years	Attention-deficit/hyperactivity disorder	Rate	2019	540.65296776098	796.04292850092	366.85109993107
Incidence	Global	Female	5-9 years	Attention-deficit/hyperactivity disorder	Rate	2019	213.48835619151	313.02412287653	143.42531609594
Incidence	Global	Both	5-9 years	Attention-deficit/hyperactivity disorder	Rate	2019	382.24173946753996	559.1800912739	257.92407044721
Incidence	Global	Male	5-9 years	Attention-deficit/hyperactivity disorder	Number	2020	1905576.4784991492	2788586.462394941	1293249.6906743797
Incidence	Global	Female	5-9 years	Attention-deficit/hyperactivity disorder	Number	2020	706022.324486017	1033190.3942350816	473039.49310694856
Incidence	Global	Both	5-9 years	Attention-deficit/hyperactivity disorder	Number	2020	2611598.802985167	3804722.053507687	1761676.253228411
Incidence	Global	Male	5-9 years	Attention-deficit/hyperactivity disorder	Rate	2020	542.53745925585	793.9395932377399	368.20164883359
Incidence	Global	Female	5-9 years	Attention-deficit/hyperactivity disorder	Rate	2020	214.15441866938002	313.39276475894	143.48483630135
Incidence	Global	Both	5-9 years	Attention-deficit/hyperactivity disorder	Rate	2020	383.54358909324	558.76758338093	258.72260019848
Incidence	Global	Male	5-9 years	Attention-deficit/hyperactivity disorder	Number	2021	1941970.355104592	2795065.047006777	1319468.1487711095
Incidence	Global	Female	5-9 years	Attention-deficit/hyperactivity disorder	Number	2021	715146.7203016294	1041009.7281561948	479829.2476467596
Incidence	Global	Both	5-9 years	Attention-deficit/hyperactivity disorder	Number	2021	2657117.075406225	3834899.043520071	1799534.7544487007
Incidence	Global	Male	5-9 years	Attention-deficit/hyperactivity disorder	Rate	2021	547.84186565547	788.50516227274	372.23013749703
Incidence	Global	Female	5-9 years	Attention-deficit/hyperactivity disorder	Rate	2021	215.03184119987	313.01302543622	144.27608161233
Incidence	Global	Both	5-9 years	Attention-deficit/hyperactivity disorder	Rate	2021	386.74088785192	558.16594407557	261.92058870777
Incidence	Global	Male	10-14 years	Attention-deficit/hyperactivity disorder	Number	1990	141502.2160375401	205065.6432640181	97542.6599545868
Incidence	Global	Female	10-14 years	Attention-deficit/hyperactivity disorder	Number	1990	53586.286832701786	77879.95207401685	36404.87555059172
Incidence	Global	Both	10-14 years	Attention-deficit/hyperactivity disorder	Number	1990	195088.50287024185	282314.95134909987	133791.77298396756
Incidence	Global	Male	10-14 years	Attention-deficit/hyperactivity disorder	Rate	1990	51.59564758127	74.77264284024	35.56676953965
Incidence	Global	Female	10-14 years	Attention-deficit/hyperactivity disorder	Rate	1990	20.49734357671	29.78993749619	13.92526495365
Incidence	Global	Both	10-14 years	Attention-deficit/hyperactivity disorder	Rate	1990	36.41867243641	52.701904960149996	24.975940064649997
Incidence	Global	Male	10-14 years	Attention-deficit/hyperactivity disorder	Number	1991	144320.07342161945	208768.81369566184	99356.83494412922
Incidence	Global	Female	10-14 years	Attention-deficit/hyperactivity disorder	Number	1991	54343.32748418517	78828.76306059126	36862.45666176592
Incidence	Global	Both	10-14 years	Attention-deficit/hyperactivity disorder	Number	1991	198663.40090580477	287526.8897880111	136173.8241650516
Incidence	Global	Male	10-14 years	Attention-deficit/hyperactivity disorder	Rate	1991	51.96958581156999	75.1775447511	35.7783462631
Incidence	Global	Female	10-14 years	Attention-deficit/hyperactivity disorder	Rate	1991	20.55841341486	29.8214035652	13.94529298487
Incidence	Global	Both	10-14 years	Attention-deficit/hyperactivity disorder	Rate	1991	36.65124707892	53.04559889444	25.1225965749
Incidence	Global	Male	10-14 years	Attention-deficit/hyperactivity disorder	Number	1992	147342.0073372648	213327.3607827424	101621.70760217252
Incidence	Global	Female	10-14 years	Attention-deficit/hyperactivity disorder	Number	1992	55212.27156444898	80079.58620484656	37486.70393846938
Incidence	Global	Both	10-14 years	Attention-deficit/hyperactivity disorder	Number	1992	202554.2789017136	293490.4905518596	139037.03180124413
Incidence	Global	Male	10-14 years	Attention-deficit/hyperactivity disorder	Rate	1992	52.276891122680006	75.68847075363	36.055345247599995
Incidence	Global	Female	10-14 years	Attention-deficit/hyperactivity disorder	Rate	1992	20.6164247693	29.9019532754	13.99764562656
Incidence	Global	Both	10-14 years	Attention-deficit/hyperactivity disorder	Rate	1992	36.85107102688	53.395262601629994	25.29526190242
Incidence	Global	Male	10-14 years	Attention-deficit/hyperactivity disorder	Number	1993	150572.24574352667	219027.0167137823	103824.37454440731
Incidence	Global	Female	10-14 years	Attention-deficit/hyperactivity disorder	Number	1993	56223.46977778192	81900.8953917769	38236.84008407799
Incidence	Global	Both	10-14 years	Attention-deficit/hyperactivity disorder	Number	1993	206795.71552130848	299525.1825530197	142135.7833185061
Incidence	Global	Male	10-14 years	Attention-deficit/hyperactivity disorder	Rate	1993	52.52169463840001	76.3996713511	36.21538663329
Incidence	Global	Female	10-14 years	Attention-deficit/hyperactivity disorder	Rate	1993	20.68190872791	30.127397862880002	14.065493285770001
Incidence	Global	Both	10-14 years	Attention-deficit/hyperactivity disorder	Rate	1993	37.024707679340004	53.62699269988	25.44799255089
Incidence	Global	Male	10-14 years	Attention-deficit/hyperactivity disorder	Number	1994	153933.60057037987	224095.7984361034	105936.84963616414
Incidence	Global	Female	10-14 years	Attention-deficit/hyperactivity disorder	Number	1994	57382.48574295849	83555.21521832253	38974.10542799495
Incidence	Global	Both	10-14 years	Attention-deficit/hyperactivity disorder	Number	1994	211316.08631333848	306561.2046672742	145041.83236646943
Incidence	Global	Male	10-14 years	Attention-deficit/hyperactivity disorder	Rate	1994	52.71188444678	76.73770891088	36.27623180375
Incidence	Global	Female	10-14 years	Attention-deficit/hyperactivity disorder	Rate	1994	20.76831685489	30.24095526823	14.10581225585
Incidence	Global	Both	10-14 years	Attention-deficit/hyperactivity disorder	Rate	1994	37.18216551029	53.94103993612	25.520865500830002
Incidence	Global	Male	10-14 years	Attention-deficit/hyperactivity disorder	Number	1995	157317.8199770577	228828.4128380264	108127.48227239629
Incidence	Global	Female	10-14 years	Attention-deficit/hyperactivity disorder	Number	1995	58710.37577542907	85403.08012246648	39818.84429193009
Incidence	Global	Both	10-14 years	Attention-deficit/hyperactivity disorder	Number	1995	216028.19575248688	313365.24540630204	148072.28039992996
Incidence	Global	Male	10-14 years	Attention-deficit/hyperactivity disorder	Rate	1995	52.82897645893	76.84298470902999	36.31034434856
Incidence	Global	Female	10-14 years	Attention-deficit/hyperactivity disorder	Rate	1995	20.88451430944	30.379670123569998	14.16439960427
Incidence	Global	Both	10-14 years	Attention-deficit/hyperactivity disorder	Rate	1995	37.31661630673	54.13057580729	25.577941129859997
Incidence	Global	Male	10-14 years	Attention-deficit/hyperactivity disorder	Number	1996	161005.42466071335	234146.9890894196	110829.26101142826
Incidence	Global	Female	10-14 years	Attention-deficit/hyperactivity disorder	Number	1996	60282.81022637741	87511.76260186534	40850.90215439185
Incidence	Global	Both	10-14 years	Attention-deficit/hyperactivity disorder	Number	1996	221288.23488709063	320948.0423650872	151981.5150879895
Incidence	Global	Male	10-14 years	Attention-deficit/hyperactivity disorder	Rate	1996	52.960668742820005	77.01964795549	36.455863470480004
Incidence	Global	Female	10-14 years	Attention-deficit/hyperactivity disorder	Rate	1996	21.04729000643	30.55407403103	14.262785385070002
Incidence	Global	Both	10-14 years	Attention-deficit/hyperactivity disorder	Rate	1996	37.47945433078	54.35877556940999	25.74101717052
Incidence	Global	Male	10-14 years	Attention-deficit/hyperactivity disorder	Number	1997	164899.21556572543	239762.35058735305	113583.74032696942
Incidence	Global	Female	10-14 years	Attention-deficit/hyperactivity disorder	Number	1997	61963.92550120239	89794.38621885494	41946.38323768717
Incidence	Global	Both	10-14 years	Attention-deficit/hyperactivity disorder	Number	1997	226863.14106692825	329260.9346015507	156099.15247898595
Incidence	Global	Male	10-14 years	Attention-deficit/hyperactivity disorder	Rate	1997	53.17085759	77.31006939474	36.62446095177
Incidence	Global	Female	10-14 years	Attention-deficit/hyperactivity disorder	Rate	1997	21.24503361962	30.78702226566	14.381792549419998
Incidence	Global	Both	10-14 years	Attention-deficit/hyperactivity disorder	Rate	1997	37.69781166102	54.71323654237	25.938971059480004
Incidence	Global	Male	10-14 years	Attention-deficit/hyperactivity disorder	Number	1998	168346.2902323587	244713.90633640465	115959.04989564838
Incidence	Global	Female	10-14 years	Attention-deficit/hyperactivity disorder	Number	1998	63462.88289351884	91850.60630795034	42910.86484101936
Incidence	Global	Both	10-14 years	Attention-deficit/hyperactivity disorder	Number	1998	231809.1731258776	336574.0180466445	159508.66232093333
Incidence	Global	Male	10-14 years	Attention-deficit/hyperactivity disorder	Rate	1998	53.36190450547	77.56868347417	36.75635345772
Incidence	Global	Female	10-14 years	Attention-deficit/hyperactivity disorder	Rate	1998	21.42637214249	31.0106503603	14.487588920010001
Incidence	Global	Both	10-14 years	Attention-deficit/hyperactivity disorder	Rate	1998	37.89770089492	55.025352504089994	26.0775339184
Incidence	Global	Male	10-14 years	Attention-deficit/hyperactivity disorder	Number	1999	170835.53052374144	248332.2774267606	117139.09703378496
Incidence	Global	Female	10-14 years	Attention-deficit/hyperactivity disorder	Number	1999	64531.23653930635	93298.26234803676	43713.12935002119
Incidence	Global	Both	10-14 years	Attention-deficit/hyperactivity disorder	Number	1999	235366.7670630478	341828.87019157474	161357.21699003218
Incidence	Global	Male	10-14 years	Attention-deficit/hyperactivity disorder	Rate	1999	53.45399422842	77.70252525107	36.65251951728
Incidence	Global	Female	10-14 years	Attention-deficit/hyperactivity disorder	Rate	1999	21.54295710251	31.14647372793	14.59308888077
Incidence	Global	Both	10-14 years	Attention-deficit/hyperactivity disorder	Rate	1999	38.01509006416	55.21023825501	26.06149208284
Incidence	Global	Male	10-14 years	Attention-deficit/hyperactivity disorder	Number	2000	171919.2947622249	249670.12957212425	117779.47619410817
Incidence	Global	Female	10-14 years	Attention-deficit/hyperactivity disorder	Number	2000	64955.68189514228	93865.74170045198	44094.84513640049
Incidence	Global	Both	10-14 years	Attention-deficit/hyperactivity disorder	Number	2000	236874.9766573674	343871.0890483512	161824.2502888368
Incidence	Global	Male	10-14 years	Attention-deficit/hyperactivity disorder	Rate	2000	53.36744742375	77.50297912546	36.56128308389
Incidence	Global	Female	10-14 years	Attention-deficit/hyperactivity disorder	Rate	2000	21.54800417678	31.138452175490002	14.627756640400001
Incidence	Global	Both	10-14 years	Attention-deficit/hyperactivity disorder	Rate	2000	37.985751795889996	55.14386543779	25.950465062920003
Incidence	Global	Male	10-14 years	Attention-deficit/hyperactivity disorder	Number	2001	171348.29584909545	247860.0628516135	117645.32295811929
Incidence	Global	Female	10-14 years	Attention-deficit/hyperactivity disorder	Number	2001	64652.43748304281	93620.50540109724	43774.85416640283
Incidence	Global	Both	10-14 years	Attention-deficit/hyperactivity disorder	Number	2001	236000.73333213813	341125.42469385423	161887.47178849345
Incidence	Global	Male	10-14 years	Attention-deficit/hyperactivity disorder	Rate	2001	53.09568537289	76.80438167453	36.45474863011
Incidence	Global	Female	10-14 years	Attention-deficit/hyperactivity disorder	Rate	2001	21.43700243143	31.0420315157	14.51455957011
Incidence	Global	Both	10-14 years	Attention-deficit/hyperactivity disorder	Rate	2001	37.801925710489996	54.64049954492	25.930674433089997
Incidence	Global	Male	10-14 years	Attention-deficit/hyperactivity disorder	Number	2002	169683.154518538	244534.41873975805	116897.62715032788
Incidence	Global	Female	10-14 years	Attention-deficit/hyperactivity disorder	Number	2002	63869.67883126919	92212.6097226676	43194.04777956651
Incidence	Global	Both	10-14 years	Attention-deficit/hyperactivity disorder	Number	2002	233552.8333498072	336426.2827766078	160576.32594684375
Incidence	Global	Male	10-14 years	Attention-deficit/hyperactivity disorder	Rate	2002	52.720854961380006	75.97727458582	36.32029864018
Incidence	Global	Female	10-14 years	Attention-deficit/hyperactivity disorder	Rate	2002	21.253855402110002	30.68550694414	14.373644310380001
Incidence	Global	Both	10-14 years	Attention-deficit/hyperactivity disorder	Rate	2002	37.526923415809996	54.056476933919996	25.80116627048
Incidence	Global	Male	10-14 years	Attention-deficit/hyperactivity disorder	Number	2003	167216.411777562	240470.2417926074	115150.29131236748
Incidence	Global	Female	10-14 years	Attention-deficit/hyperactivity disorder	Number	2003	62773.03510375864	90491.71326974164	42509.81685628153
Incidence	Global	Both	10-14 years	Attention-deficit/hyperactivity disorder	Number	2003	229989.4468813207	330608.104650432	158135.90185288922
Incidence	Global	Male	10-14 years	Attention-deficit/hyperactivity disorder	Rate	2003	52.24055448054	75.12599172398	35.97442979912
Incidence	Global	Female	10-14 years	Attention-deficit/hyperactivity disorder	Rate	2003	21.01704025667	30.29753105839	14.23271203464
Incidence	Global	Both	10-14 years	Attention-deficit/hyperactivity disorder	Rate	2003	37.16904263354	53.430219966070005	25.556651218419997
Incidence	Global	Male	10-14 years	Attention-deficit/hyperactivity disorder	Number	2004	164220.90280685612	235777.01909189392	112987.99834862804
Incidence	Global	Female	10-14 years	Attention-deficit/hyperactivity disorder	Number	2004	61510.27391778696	88665.98302002522	41692.30698077538
Incidence	Global	Both	10-14 years	Attention-deficit/hyperactivity disorder	Number	2004	225731.1767246431	323983.2685012526	155144.99036805076
Incidence	Global	Male	10-14 years	Attention-deficit/hyperactivity disorder	Rate	2004	51.66555521253	74.17783235587001	35.547165843429994
Incidence	Global	Female	10-14 years	Attention-deficit/hyperactivity disorder	Rate	2004	20.74690014852	29.90629335752	14.06246590687
Incidence	Global	Both	10-14 years	Attention-deficit/hyperactivity disorder	Rate	2004	36.74410176939	52.7373948168	25.254213431260002
Incidence	Global	Male	10-14 years	Attention-deficit/hyperactivity disorder	Number	2005	161048.14003194234	231039.04568823	110673.37271436886
Incidence	Global	Female	10-14 years	Attention-deficit/hyperactivity disorder	Number	2005	60243.79006720532	87110.7371658792	40846.878308804095
Incidence	Global	Both	10-14 years	Attention-deficit/hyperactivity disorder	Number	2005	221291.93009914775	317360.1669990806	151804.27293652098
Incidence	Global	Male	10-14 years	Attention-deficit/hyperactivity disorder	Rate	2005	51.03532279559	73.21507887483	35.07181952076
Incidence	Global	Female	10-14 years	Attention-deficit/hyperactivity disorder	Rate	2005	20.4704974521	29.59973337029	13.879537084469998
Incidence	Global	Both	10-14 years	Attention-deficit/hyperactivity disorder	Rate	2005	36.28582499872	52.038388729919994	24.891749461280003
Incidence	Global	Male	10-14 years	Attention-deficit/hyperactivity disorder	Number	2006	158473.96031348893	227184.4946607113	109057.74507341185
Incidence	Global	Female	10-14 years	Attention-deficit/hyperactivity disorder	Number	2006	59214.901572653085	85597.15020512747	40183.628199719096
Incidence	Global	Both	10-14 years	Attention-deficit/hyperactivity disorder	Number	2006	217688.8618861418	312575.2710405818	148928.9113166526
Incidence	Global	Male	10-14 years	Attention-deficit/hyperactivity disorder	Rate	2006	50.47276125288	72.35654827255999	34.73406936369
Incidence	Global	Female	10-14 years	Attention-deficit/hyperactivity disorder	Rate	2006	20.22422661876	29.23480606558	13.72429543057
Incidence	Global	Both	10-14 years	Attention-deficit/hyperactivity disorder	Rate	2006	35.87660367323	51.51452867184	24.544496583319997
Incidence	Global	Male	10-14 years	Attention-deficit/hyperactivity disorder	Number	2007	156522.1555873266	224720.9996233877	107425.00213513666
Incidence	Global	Female	10-14 years	Attention-deficit/hyperactivity disorder	Number	2007	58412.00739264219	84492.50588650699	39653.39627127122
Incidence	Global	Both	10-14 years	Attention-deficit/hyperactivity disorder	Number	2007	214934.1629799687	309213.5055098947	146707.05476285928
Incidence	Global	Male	10-14 years	Attention-deficit/hyperactivity disorder	Rate	2007	50.00166566626	71.78807529958999	34.317372009109995
Incidence	Global	Female	10-14 years	Attention-deficit/hyperactivity disorder	Rate	2007	20.00862861463	28.942322759739998	13.582996283059998
Incidence	Global	Both	10-14 years	Attention-deficit/hyperactivity disorder	Rate	2007	35.52818883392	51.112376280439996	24.25038380412
Incidence	Global	Male	10-14 years	Attention-deficit/hyperactivity disorder	Number	2008	154925.09508280086	222937.9026697628	106042.40577023546
Incidence	Global	Female	10-14 years	Attention-deficit/hyperactivity disorder	Number	2008	57747.099492100046	83470.1192284381	39201.11763706495
Incidence	Global	Both	10-14 years	Attention-deficit/hyperactivity disorder	Number	2008	212672.1945749008	306612.9557671068	144930.12966639496
Incidence	Global	Male	10-14 years	Attention-deficit/hyperactivity disorder	Rate	2008	49.58100854695	71.34729239185	33.936977247120005
Incidence	Global	Female	10-14 years	Attention-deficit/hyperactivity disorder	Rate	2008	19.81198298241	28.637084740850003	13.44919281397
Incidence	Global	Both	10-14 years	Attention-deficit/hyperactivity disorder	Rate	2008	35.21387910667	50.768421224520004	23.99726995429
Incidence	Global	Male	10-14 years	Attention-deficit/hyperactivity disorder	Number	2009	153541.27088476325	221574.82806959332	104901.23018177226
Incidence	Global	Female	10-14 years	Attention-deficit/hyperactivity disorder	Number	2009	57176.51696230266	82630.6594024123	38745.65582636542
Incidence	Global	Both	10-14 years	Attention-deficit/hyperactivity disorder	Number	2009	210717.78784706604	304378.4167570096	143445.37047039228
Incidence	Global	Male	10-14 years	Attention-deficit/hyperactivity disorder	Rate	2009	49.176511387000005	70.96643783687	33.59797994909
Incidence	Global	Female	10-14 years	Attention-deficit/hyperactivity disorder	Rate	2009	19.6246664801	28.361278684970003	13.29865150139
Incidence	Global	Both	10-14 years	Attention-deficit/hyperactivity disorder	Rate	2009	34.91161197518	50.42925558404	23.76595333818
Incidence	Global	Male	10-14 years	Attention-deficit/hyperactivity disorder	Number	2010	152319.9470827318	219952.85640574692	104206.36171913247
Incidence	Global	Female	10-14 years	Attention-deficit/hyperactivity disorder	Number	2010	56685.08380184859	82263.29911895169	38305.946100616246
Incidence	Global	Both	10-14 years	Attention-deficit/hyperactivity disorder	Number	2010	209005.0308845803	302453.65562410816	142170.1053342115
Incidence	Global	Male	10-14 years	Attention-deficit/hyperactivity disorder	Rate	2010	48.767969717949995	70.42186165378	33.36354029834
Incidence	Global	Female	10-14 years	Attention-deficit/hyperactivity disorder	Rate	2010	19.440947974900002	28.213357221200003	13.13756380558
Incidence	Global	Both	10-14 years	Attention-deficit/hyperactivity disorder	Rate	2010	34.60853786075	50.08242503774999	23.541536068779997
Incidence	Global	Male	10-14 years	Attention-deficit/hyperactivity disorder	Number	2011	151291.38331297756	218956.4573897528	103303.47149235032
Incidence	Global	Female	10-14 years	Attention-deficit/hyperactivity disorder	Number	2011	56305.37366384007	81641.86712648312	38023.717325527774
Incidence	Global	Both	10-14 years	Attention-deficit/hyperactivity disorder	Number	2011	207596.7569768178	300558.8711281748	141021.69288824097
Incidence	Global	Male	10-14 years	Attention-deficit/hyperactivity disorder	Rate	2011	48.37048137017	70.00418008698	33.02791298403
Incidence	Global	Female	10-14 years	Attention-deficit/hyperactivity disorder	Rate	2011	19.27612088263	27.950058713929998	13.017403559909999
Incidence	Global	Both	10-14 years	Attention-deficit/hyperactivity disorder	Rate	2011	34.32058464454	49.68938979319	23.31417416134
Incidence	Global	Male	10-14 years	Attention-deficit/hyperactivity disorder	Number	2012	150626.7953522613	218211.7690127069	102617.30264962856
Incidence	Global	Female	10-14 years	Attention-deficit/hyperactivity disorder	Number	2012	56115.385309657	81253.26993822154	37878.52975138948
Incidence	Global	Both	10-14 years	Attention-deficit/hyperactivity disorder	Number	2012	206742.1806619182	299393.7637551724	140436.62350685336
Incidence	Global	Male	10-14 years	Attention-deficit/hyperactivity disorder	Rate	2012	48.02052323415	69.56692731419001	32.71487356939
Incidence	Global	Female	10-14 years	Attention-deficit/hyperactivity disorder	Rate	2012	19.14962879337	27.72804550799	12.92621943118
Incidence	Global	Both	10-14 years	Attention-deficit/hyperactivity disorder	Rate	2012	34.07605297669	49.3472484519	23.147312305430003
Incidence	Global	Male	10-14 years	Attention-deficit/hyperactivity disorder	Number	2013	150376.2370816411	217989.99448692251	102364.18419133704
Incidence	Global	Female	10-14 years	Attention-deficit/hyperactivity disorder	Number	2013	56110.02660211069	81276.93674803236	37862.60337026342
Incidence	Global	Both	10-14 years	Attention-deficit/hyperactivity disorder	Number	2013	206486.26368375195	299024.7195912702	140335.66925140086
Incidence	Global	Male	10-14 years	Attention-deficit/hyperactivity disorder	Rate	2013	47.718426079619995	69.17409053383	32.48290987547
Incidence	Global	Female	10-14 years	Attention-deficit/hyperactivity disorder	Rate	2013	19.0513320908	27.59638530009	12.855688623070002
Incidence	Global	Both	10-14 years	Attention-deficit/hyperactivity disorder	Rate	2013	33.8694927612	49.04837442906	23.01895462222
Incidence	Global	Male	10-14 years	Attention-deficit/hyperactivity disorder	Number	2014	150603.5962852793	218465.07013511585	102615.312235371
Incidence	Global	Female	10-14 years	Attention-deficit/hyperactivity disorder	Number	2014	56279.63370268919	81679.9698150538	37963.69908232575
Incidence	Global	Both	10-14 years	Attention-deficit/hyperactivity disorder	Number	2014	206883.2299879685	300032.77721780643	140683.46012079314
Incidence	Global	Male	10-14 years	Attention-deficit/hyperactivity disorder	Rate	2014	47.48309440359	68.87881700688	32.3530956651
Incidence	Global	Female	10-14 years	Attention-deficit/hyperactivity disorder	Rate	2014	18.97637634946	27.54086594827	12.800606436239999
Incidence	Global	Both	10-14 years	Attention-deficit/hyperactivity disorder	Rate	2014	33.70803803212	48.88514291821	22.921932456860002
Incidence	Global	Male	10-14 years	Attention-deficit/hyperactivity disorder	Number	2015	151394.9601991021	219761.97589811825	103109.76598774108
Incidence	Global	Female	10-14 years	Attention-deficit/hyperactivity disorder	Number	2015	56609.92743499786	82320.86415729308	38161.54388353048
Incidence	Global	Both	10-14 years	Attention-deficit/hyperactivity disorder	Number	2015	208004.8876340999	301941.54310878733	141500.77137829177
Incidence	Global	Male	10-14 years	Attention-deficit/hyperactivity disorder	Rate	2015	47.345916066150004	68.72640972802999	32.24563300941
Incidence	Global	Female	10-14 years	Attention-deficit/hyperactivity disorder	Rate	2015	18.92187681787	27.51576131084	12.755501822060001
Incidence	Global	Both	10-14 years	Attention-deficit/hyperactivity disorder	Rate	2015	33.6065976658	48.78360346849	22.861768044010002
Incidence	Global	Male	10-14 years	Attention-deficit/hyperactivity disorder	Number	2016	152922.35537754133	221362.7220716415	104488.3792527624
Incidence	Global	Female	10-14 years	Attention-deficit/hyperactivity disorder	Number	2016	57146.48112268862	83149.3025657391	38507.03406789027
Incidence	Global	Both	10-14 years	Attention-deficit/hyperactivity disorder	Number	2016	210068.83650023	304298.5521956788	143177.2599851896
Incidence	Global	Male	10-14 years	Attention-deficit/hyperactivity disorder	Rate	2016	47.32763645419	68.50910979529999	32.33790124899
Incidence	Global	Female	10-14 years	Attention-deficit/hyperactivity disorder	Rate	2016	18.89024543554	27.485694699010004	12.728820922069998
Incidence	Global	Both	10-14 years	Attention-deficit/hyperactivity disorder	Rate	2016	33.577020154340005	48.638526257559995	22.8851924172
Incidence	Global	Male	10-14 years	Attention-deficit/hyperactivity disorder	Number	2017	155159.29782435458	224512.94412816456	105688.96464644026
Incidence	Global	Female	10-14 years	Attention-deficit/hyperactivity disorder	Number	2017	57902.26626139583	84351.78959675216	38989.16795720004
Incidence	Global	Both	10-14 years	Attention-deficit/hyperactivity disorder	Number	2017	213061.56408575055	308704.21391364187	144824.4855496036
Incidence	Global	Male	10-14 years	Attention-deficit/hyperactivity disorder	Rate	2017	47.41126598276	68.60331968429	32.2948587971
Incidence	Global	Female	10-14 years	Attention-deficit/hyperactivity disorder	Rate	2017	18.88492075681	27.511476926280004	12.716382186519999
Incidence	Global	Both	10-14 years	Attention-deficit/hyperactivity disorder	Rate	2017	33.61290581648	48.70163096734	22.847723912979998
Incidence	Global	Male	10-14 years	Attention-deficit/hyperactivity disorder	Number	2018	157850.75019747962	229647.22362065315	107383.5045201932
Incidence	Global	Female	10-14 years	Attention-deficit/hyperactivity disorder	Number	2018	58826.19503447972	85601.38005180538	39586.82905901852
Incidence	Global	Both	10-14 years	Attention-deficit/hyperactivity disorder	Number	2018	216676.9452319593	314149.558768395	146917.13903472995
Incidence	Global	Male	10-14 years	Attention-deficit/hyperactivity disorder	Rate	2018	47.55642439724	69.18687946994001	32.351924256530005
Incidence	Global	Female	10-14 years	Attention-deficit/hyperactivity disorder	Rate	2018	18.90441610143	27.50890324298	12.721643618609999
Incidence	Global	Both	10-14 years	Attention-deficit/hyperactivity disorder	Rate	2018	33.692569878730005	48.849248589160005	22.84514380619
Incidence	Global	Male	10-14 years	Attention-deficit/hyperactivity disorder	Number	2019	160556.68146486266	235037.5651975057	109295.5781565274
Incidence	Global	Female	10-14 years	Attention-deficit/hyperactivity disorder	Number	2019	59802.73006994898	87166.18671912557	40227.59382978335
Incidence	Global	Both	10-14 years	Attention-deficit/hyperactivity disorder	Number	2019	220359.4115348117	320959.31216949737	149062.39046532218
Incidence	Global	Male	10-14 years	Attention-deficit/hyperactivity disorder	Rate	2019	47.69330570313	69.81782599398	32.46621301251
Incidence	Global	Female	10-14 years	Attention-deficit/hyperactivity disorder	Rate	2019	18.936349483049998	27.600903384970003	12.737943146269998
Incidence	Global	Both	10-14 years	Attention-deficit/hyperactivity disorder	Rate	2019	33.7739775633	49.19269175954	22.846447973529997
Incidence	Global	Male	10-14 years	Attention-deficit/hyperactivity disorder	Number	2020	162288.14455909788	236196.76217850583	110423.47496708349
Incidence	Global	Female	10-14 years	Attention-deficit/hyperactivity disorder	Number	2020	60512.57719465151	88360.6565644844	40585.50684505524
Incidence	Global	Both	10-14 years	Attention-deficit/hyperactivity disorder	Number	2020	222800.72175374944	322859.6280074265	150795.8125704686
Incidence	Global	Male	10-14 years	Attention-deficit/hyperactivity disorder	Rate	2020	47.6356340198	69.32966391577	32.412054836269995
Incidence	Global	Female	10-14 years	Attention-deficit/hyperactivity disorder	Rate	2020	18.920023205099998	27.627077710480002	12.68957243102
Incidence	Global	Both	10-14 years	Attention-deficit/hyperactivity disorder	Rate	2020	33.7311109873	48.87961699548	22.8298645094
Incidence	Global	Male	10-14 years	Attention-deficit/hyperactivity disorder	Number	2021	163566.86958030768	235645.84846706688	111410.35322738344
Incidence	Global	Female	10-14 years	Attention-deficit/hyperactivity disorder	Number	2021	60838.28200589257	88533.17776505533	40853.16886339351
Incidence	Global	Both	10-14 years	Attention-deficit/hyperactivity disorder	Number	2021	224405.15158620005	323235.7258870938	152449.4219975149
Incidence	Global	Male	10-14 years	Attention-deficit/hyperactivity disorder	Rate	2021	47.58864169708	68.55951867806999	32.4140664591
Incidence	Global	Female	10-14 years	Attention-deficit/hyperactivity disorder	Rate	2021	18.839693879440002	27.415928133970002	12.650935726899998
Incidence	Global	Both	10-14 years	Attention-deficit/hyperactivity disorder	Rate	2021	33.66232333847	48.487592385679996	22.868466698600002
Incidence	Global	Male	2-4 years	Attention-deficit/hyperactivity disorder	Number	1990	870808.7183220495	1294225.628089473	589862.2884698247
Incidence	Global	Female	2-4 years	Attention-deficit/hyperactivity disorder	Number	1990	314649.42430369207	460773.8291322172	212029.0418371504
Incidence	Global	Both	2-4 years	Attention-deficit/hyperactivity disorder	Number	1990	1185458.142625743	1751750.7768506836	799930.27326875
Incidence	Global	Male	2-4 years	Attention-deficit/hyperactivity disorder	Rate	1990	460.01608283926	683.69159749698	311.60246061769
Incidence	Global	Female	2-4 years	Attention-deficit/hyperactivity disorder	Rate	1990	176.49892213376	258.46570153196	118.9352163225
Incidence	Global	Both	2-4 years	Attention-deficit/hyperactivity disorder	Rate	1990	322.51015856042	476.57306528688997	217.62526232917
Incidence	Global	Male	2-4 years	Attention-deficit/hyperactivity disorder	Number	1991	888402.9491402716	1313677.6541075967	599739.5963136195
Incidence	Global	Female	2-4 years	Attention-deficit/hyperactivity disorder	Number	1991	317676.22871553415	464876.2144172522	213752.36210179937
Incidence	Global	Both	2-4 years	Attention-deficit/hyperactivity disorder	Number	1991	1206079.1778558055	1779785.4277721285	813032.3299755694
Incidence	Global	Male	2-4 years	Attention-deficit/hyperactivity disorder	Rate	1991	466.89786277813	690.39987955442	315.19158734584
Incidence	Global	Female	2-4 years	Attention-deficit/hyperactivity disorder	Rate	1991	177.61083848541	259.90945110503	119.50763963246001
Incidence	Global	Both	2-4 years	Attention-deficit/hyperactivity disorder	Rate	1991	326.72797866889	482.14553899698996	220.25121952410998
Incidence	Global	Male	2-4 years	Attention-deficit/hyperactivity disorder	Number	1992	902460.1108392532	1334246.1099076238	610260.2203182718
Incidence	Global	Female	2-4 years	Attention-deficit/hyperactivity disorder	Number	1992	319811.7356378366	468025.79608522	215336.97165623505
Incidence	Global	Both	2-4 years	Attention-deficit/hyperactivity disorder	Number	1992	1222271.84647709	1803386.921614153	825045.0866275951
Incidence	Global	Male	2-4 years	Attention-deficit/hyperactivity disorder	Rate	1992	472.53946838308	698.62805003272	319.53992937855
Incidence	Global	Female	2-4 years	Attention-deficit/hyperactivity disorder	Rate	1992	178.47041300281	261.18102563280996	120.16844281719
Incidence	Global	Both	2-4 years	Attention-deficit/hyperactivity disorder	Rate	1992	330.18593408261	487.16903440245005	222.87863651084
Incidence	Global	Male	2-4 years	Attention-deficit/hyperactivity disorder	Number	1993	907544.2203049852	1350027.2208943102	612732.9983745841
Incidence	Global	Female	2-4 years	Attention-deficit/hyperactivity disorder	Number	1993	319841.6025420748	470176.6040782131	215703.64789400343
Incidence	Global	Both	2-4 years	Attention-deficit/hyperactivity disorder	Number	1993	1227385.8228470602	1814969.3491984855	828743.7325577544
Incidence	Global	Male	2-4 years	Attention-deficit/hyperactivity disorder	Rate	1993	475.2159030275	706.912556474	320.84438270068
Incidence	Global	Female	2-4 years	Attention-deficit/hyperactivity disorder	Rate	1993	178.75459895237	262.77454099402	120.55348261576
Incidence	Global	Both	2-4 years	Attention-deficit/hyperactivity disorder	Rate	1993	331.81297816173	490.66102428401	224.04358997319
Incidence	Global	Male	2-4 years	Attention-deficit/hyperactivity disorder	Number	1994	901429.6985088808	1342111.4809703878	607527.7815621505
Incidence	Global	Female	2-4 years	Attention-deficit/hyperactivity disorder	Number	1994	317385.71168294555	466194.94618830056	213755.38693423307
Incidence	Global	Both	2-4 years	Attention-deficit/hyperactivity disorder	Number	1994	1218815.4101918263	1802729.3458157948	821890.5631142146
Incidence	Global	Male	2-4 years	Attention-deficit/hyperactivity disorder	Rate	1994	473.99905182728	705.72288718553	319.45651768023004
Incidence	Global	Female	2-4 years	Attention-deficit/hyperactivity disorder	Rate	1994	178.31751107532	261.92332994257	120.09465824703
Incidence	Global	Both	2-4 years	Attention-deficit/hyperactivity disorder	Rate	1994	331.0518466989	489.65321084732005	223.24002997347
Incidence	Global	Male	2-4 years	Attention-deficit/hyperactivity disorder	Number	1995	886881.676730389	1320775.3092118371	597155.7302503355
Incidence	Global	Female	2-4 years	Attention-deficit/hyperactivity disorder	Number	1995	313422.7814383476	459863.2796125654	210741.04696453904
Incidence	Global	Both	2-4 years	Attention-deficit/hyperactivity disorder	Number	1995	1200304.458168737	1775582.8993841768	808641.7141258775
Incidence	Global	Male	2-4 years	Attention-deficit/hyperactivity disorder	Rate	1995	469.25685509358	698.83377247224	315.96032180014
Incidence	Global	Female	2-4 years	Attention-deficit/hyperactivity disorder	Rate	1995	177.33076659222	260.18500482662	119.23470029577
Incidence	Global	Both	2-4 years	Attention-deficit/hyperactivity disorder	Rate	1995	328.18356697485	485.47443560151	221.09633963317
Incidence	Global	Male	2-4 years	Attention-deficit/hyperactivity disorder	Number	1996	871746.6958291335	1297380.4764483632	588494.2438271104
Incidence	Global	Female	2-4 years	Attention-deficit/hyperactivity disorder	Number	1996	309880.817706256	453747.05640317407	208294.62578987348
Incidence	Global	Both	2-4 years	Attention-deficit/hyperactivity disorder	Number	1996	1181627.5135353892	1746699.4078294802	798253.7446681387
Incidence	Global	Male	2-4 years	Attention-deficit/hyperactivity disorder	Rate	1996	463.41149713638004	689.67399798931	312.83743304433
Incidence	Global	Female	2-4 years	Attention-deficit/hyperactivity disorder	Rate	1996	176.28633120169002	258.12957529597	118.49554180644
Incidence	Global	Both	2-4 years	Attention-deficit/hyperactivity disorder	Rate	1996	324.71419966632004	479.99737123080996	219.36212796453
Incidence	Global	Male	2-4 years	Attention-deficit/hyperactivity disorder	Number	1997	859219.1450972372	1277548.350129786	580827.1327576314
Incidence	Global	Female	2-4 years	Attention-deficit/hyperactivity disorder	Number	1997	307204.0577520433	449219.904130212	206402.07155528807
Incidence	Global	Both	2-4 years	Attention-deficit/hyperactivity disorder	Number	1997	1166423.2028492796	1725251.5306455293	790122.0320006424
Incidence	Global	Male	2-4 years	Attention-deficit/hyperactivity disorder	Rate	1997	458.06203200204	681.07932252263	309.64726308882
Incidence	Global	Female	2-4 years	Attention-deficit/hyperactivity disorder	Rate	1997	175.38640611476	256.46492145038997	117.83736780568
Incidence	Global	Both	2-4 years	Attention-deficit/hyperactivity disorder	Rate	1997	321.56305927739	475.62253465311	217.82321990161998
Incidence	Global	Male	2-4 years	Attention-deficit/hyperactivity disorder	Number	1998	848172.9480157086	1259738.8961684755	573710.4444383183
Incidence	Global	Female	2-4 years	Attention-deficit/hyperactivity disorder	Number	1998	304918.6368863505	445743.0505626616	204774.51351626404
Incidence	Global	Both	2-4 years	Attention-deficit/hyperactivity disorder	Number	1998	1153091.5849020586	1704232.656123084	782403.8337063061
Incidence	Global	Male	2-4 years	Attention-deficit/hyperactivity disorder	Rate	1998	452.99115717543003	672.79978882761	306.40656332856
Incidence	Global	Female	2-4 years	Attention-deficit/hyperactivity disorder	Rate	1998	174.47362102740001	255.05297043701998	117.17142393177
Incidence	Global	Both	2-4 years	Attention-deficit/hyperactivity disorder	Rate	1998	318.53077631741	470.77834760755	216.13174860291
Incidence	Global	Male	2-4 years	Attention-deficit/hyperactivity disorder	Number	1999	837754.6424707095	1242277.6449974333	566500.4521586865
Incidence	Global	Female	2-4 years	Attention-deficit/hyperactivity disorder	Number	1999	302602.8710670669	442382.960205294	203294.8315947589
Incidence	Global	Both	2-4 years	Attention-deficit/hyperactivity disorder	Number	1999	1140357.513537776	1682964.7415750534	773553.7121780198
Incidence	Global	Male	2-4 years	Attention-deficit/hyperactivity disorder	Rate	1999	447.98864187032	664.30700206799	302.93567509577997
Incidence	Global	Female	2-4 years	Attention-deficit/hyperactivity disorder	Rate	1999	173.38643614827	253.47811345027998	116.48457337262
Incidence	Global	Both	2-4 years	Attention-deficit/hyperactivity disorder	Rate	1999	315.42658991224	465.51351052239005	213.96746778937003
Incidence	Global	Male	2-4 years	Attention-deficit/hyperactivity disorder	Number	2000	828185.9883200938	1228022.383456878	558927.9114110561
Incidence	Global	Female	2-4 years	Attention-deficit/hyperactivity disorder	Number	2000	300087.3558295126	439295.5214744441	202127.44080055252
Incidence	Global	Both	2-4 years	Attention-deficit/hyperactivity disorder	Number	2000	1128273.3441496056	1663428.9817186338	763623.193877388
Incidence	Global	Male	2-4 years	Attention-deficit/hyperactivity disorder	Rate	2000	443.24513068407	657.23756440556	299.13821125964
Incidence	Global	Female	2-4 years	Attention-deficit/hyperactivity disorder	Rate	2000	172.08406112983	251.91250448558998	115.90928508996998
Incidence	Global	Both	2-4 years	Attention-deficit/hyperactivity disorder	Rate	2000	312.34191205779	460.48999687566	211.39516386174
Incidence	Global	Male	2-4 years	Attention-deficit/hyperactivity disorder	Number	2001	820815.2725511044	1211382.373467222	555763.825280848
Incidence	Global	Female	2-4 years	Attention-deficit/hyperactivity disorder	Number	2001	297708.2553268256	435937.7371823637	199972.4266275936
Incidence	Global	Both	2-4 years	Attention-deficit/hyperactivity disorder	Number	2001	1118523.5278779296	1646020.6942006145	760029.0625713677
Incidence	Global	Male	2-4 years	Attention-deficit/hyperactivity disorder	Rate	2001	439.41968134274	648.50798265335	297.52560798206
Incidence	Global	Female	2-4 years	Attention-deficit/hyperactivity disorder	Rate	2001	170.75844354931	250.04361872312	114.69947410836001
Incidence	Global	Both	2-4 years	Attention-deficit/hyperactivity disorder	Rate	2001	309.72022753203	455.78469403987	210.45276949796997
Incidence	Global	Male	2-4 years	Attention-deficit/hyperactivity disorder	Number	2002	817400.3210336934	1202281.9205991563	555407.3949823611
Incidence	Global	Female	2-4 years	Attention-deficit/hyperactivity disorder	Number	2002	296209.4407171218	434421.9879871019	199156.53494595247
Incidence	Global	Both	2-4 years	Attention-deficit/hyperactivity disorder	Number	2002	1113609.7617508147	1634678.100975036	756829.1661284452
Incidence	Global	Male	2-4 years	Attention-deficit/hyperactivity disorder	Rate	2002	436.97118272689	642.72369278127	296.91329943911
Incidence	Global	Female	2-4 years	Attention-deficit/hyperactivity disorder	Rate	2002	169.67062577208	248.83963985913002	114.07811253102
Incidence	Global	Both	2-4 years	Attention-deficit/hyperactivity disorder	Rate	2002	307.93361476791	452.01861002348005	209.27720723398
Incidence	Global	Male	2-4 years	Attention-deficit/hyperactivity disorder	Number	2003	817652.1341479451	1200422.8441096705	554939.3307239735
Incidence	Global	Female	2-4 years	Attention-deficit/hyperactivity disorder	Number	2003	295707.0392378378	432674.6891683097	198957.96003397065
Incidence	Global	Both	2-4 years	Attention-deficit/hyperactivity disorder	Number	2003	1113359.173385782	1631659.2887600046	755946.9627388589
Incidence	Global	Male	2-4 years	Attention-deficit/hyperactivity disorder	Rate	2003	435.5383770804	639.42867082295	295.59927185106
Incidence	Global	Female	2-4 years	Attention-deficit/hyperactivity disorder	Rate	2003	168.79202317648	246.97429033212	113.56684875596999
Incidence	Global	Both	2-4 years	Attention-deficit/hyperactivity disorder	Rate	2003	306.77488501346	449.58725149611	208.29355711441
Incidence	Global	Male	2-4 years	Attention-deficit/hyperactivity disorder	Number	2004	820149.705473124	1202440.642816459	555465.5304127124
Incidence	Global	Female	2-4 years	Attention-deficit/hyperactivity disorder	Number	2004	295971.45836082264	431597.7350646047	199188.20660670457
Incidence	Global	Both	2-4 years	Attention-deficit/hyperactivity disorder	Number	2004	1116121.1638339455	1634038.377881064	755772.4905690155
Incidence	Global	Male	2-4 years	Attention-deficit/hyperactivity disorder	Rate	2004	434.57893870156005	637.14633428461	294.32872935412
Incidence	Global	Female	2-4 years	Attention-deficit/hyperactivity disorder	Rate	2004	168.05019840919	245.05770053727	113.09745144485998
Incidence	Global	Both	2-4 years	Attention-deficit/hyperactivity disorder	Rate	2004	305.91762004764	447.87353544194	207.14966179671
Incidence	Global	Male	2-4 years	Attention-deficit/hyperactivity disorder	Number	2005	823216.0386405005	1206078.9669471446	556079.6338266702
Incidence	Global	Female	2-4 years	Attention-deficit/hyperactivity disorder	Number	2005	296654.3931572014	434331.423518185	199597.0726466785
Incidence	Global	Both	2-4 years	Attention-deficit/hyperactivity disorder	Number	2005	1119870.4317977012	1638769.9556838842	755864.8477016129
Incidence	Global	Male	2-4 years	Attention-deficit/hyperactivity disorder	Rate	2005	433.47660391100004	635.0787522363199	292.81197141559
Incidence	Global	Female	2-4 years	Attention-deficit/hyperactivity disorder	Rate	2005	167.34331280499	245.00718999407	112.59309193905999
Incidence	Global	Both	2-4 years	Attention-deficit/hyperactivity disorder	Rate	2005	304.98966729702	446.30868837035996	205.85503632948001
Incidence	Global	Male	2-4 years	Attention-deficit/hyperactivity disorder	Number	2006	827646.000125878	1213672.614438681	559305.4891548769
Incidence	Global	Female	2-4 years	Attention-deficit/hyperactivity disorder	Number	2006	297965.620391741	435573.34721816	200306.32952251207
Incidence	Global	Both	2-4 years	Attention-deficit/hyperactivity disorder	Number	2006	1125611.6205176194	1648785.2662812253	757811.4646531412
Incidence	Global	Male	2-4 years	Attention-deficit/hyperactivity disorder	Rate	2006	432.55313259475	634.30245689591	292.31016808465
Incidence	Global	Female	2-4 years	Attention-deficit/hyperactivity disorder	Rate	2006	166.75665875263002	243.76891511277	112.10157129625
Incidence	Global	Both	2-4 years	Attention-deficit/hyperactivity disorder	Rate	2006	304.20075715077	445.59039480344995	204.80138719517998
Incidence	Global	Male	2-4 years	Attention-deficit/hyperactivity disorder	Number	2007	835222.836181013	1227148.2211022514	562902.2188647884
Incidence	Global	Female	2-4 years	Attention-deficit/hyperactivity disorder	Number	2007	300277.63469372754	438537.13447331416	201967.20047892648
Incidence	Global	Both	2-4 years	Attention-deficit/hyperactivity disorder	Number	2007	1135500.4708747405	1666205.9604892512	762897.4072883946
Incidence	Global	Male	2-4 years	Attention-deficit/hyperactivity disorder	Rate	2007	432.57234587287996	635.55540119462	291.5340945714
Incidence	Global	Female	2-4 years	Attention-deficit/hyperactivity disorder	Rate	2007	166.46619279211998	243.11370125251003	111.9654181601
Incidence	Global	Both	2-4 years	Attention-deficit/hyperactivity disorder	Rate	2007	304.04357222935	446.14619305859	204.27473075179003
Incidence	Global	Male	2-4 years	Attention-deficit/hyperactivity disorder	Number	2008	846950.4384817621	1247313.8219601111	569398.0158555319
Incidence	Global	Female	2-4 years	Attention-deficit/hyperactivity disorder	Number	2008	303998.17331302183	443354.5810259935	204530.02892732853
Incidence	Global	Both	2-4 years	Attention-deficit/hyperactivity disorder	Number	2008	1150948.611794782	1692325.6512407614	772207.2108175587
Incidence	Global	Male	2-4 years	Attention-deficit/hyperactivity disorder	Rate	2008	433.73148801019005	638.76143801783	291.59421551251
Incidence	Global	Female	2-4 years	Attention-deficit/hyperactivity disorder	Rate	2008	166.58422826745	242.94843592039	112.07790051847999
Incidence	Global	Both	2-4 years	Attention-deficit/hyperactivity disorder	Rate	2008	304.67732530722	447.98981265096	204.41749107107998
Incidence	Global	Male	2-4 years	Attention-deficit/hyperactivity disorder	Number	2009	861946.5933225894	1270140.2751628542	578259.0027922951
Incidence	Global	Female	2-4 years	Attention-deficit/hyperactivity disorder	Number	2009	308946.6123471129	451310.7017020021	207781.06156700576
Incidence	Global	Both	2-4 years	Attention-deficit/hyperactivity disorder	Number	2009	1170893.2056697018	1725026.2746760622	784813.9312183632
Incidence	Global	Male	2-4 years	Attention-deficit/hyperactivity disorder	Rate	2009	435.56480624473	641.83605706054	292.20983348818
Incidence	Global	Female	2-4 years	Attention-deficit/hyperactivity disorder	Rate	2009	166.99930187662	243.95338580053	112.31484935619
Incidence	Global	Both	2-4 years	Attention-deficit/hyperactivity disorder	Rate	2009	305.80371642642	450.5273778811	204.97088522478
Incidence	Global	Male	2-4 years	Attention-deficit/hyperactivity disorder	Number	2010	876349.2706993899	1296647.8731491754	588091.3846911658
Incidence	Global	Female	2-4 years	Attention-deficit/hyperactivity disorder	Number	2010	313986.3887512409	460328.56742982287	210712.21191238944
Incidence	Global	Both	2-4 years	Attention-deficit/hyperactivity disorder	Number	2010	1190335.6594506304	1757769.8017662498	796919.0104360101
Incidence	Global	Male	2-4 years	Attention-deficit/hyperactivity disorder	Rate	2010	436.84446556450996	646.35581509546	293.15305579415997
Incidence	Global	Female	2-4 years	Attention-deficit/hyperactivity disorder	Rate	2010	167.35770810474	245.35947028337	112.31159731346001
Incidence	Global	Both	2-4 years	Attention-deficit/hyperactivity disorder	Rate	2010	306.61137443435996	452.77330858718	205.27355554098003
Incidence	Global	Male	2-4 years	Attention-deficit/hyperactivity disorder	Number	2011	885806.531411924	1309740.7798499432	593331.0783799482
Incidence	Global	Female	2-4 years	Attention-deficit/hyperactivity disorder	Number	2011	317897.3792674597	465601.22646438587	213246.35522640345
Incidence	Global	Both	2-4 years	Attention-deficit/hyperactivity disorder	Number	2011	1203703.9106793818	1776856.9750984134	805284.4467503561
Incidence	Global	Male	2-4 years	Attention-deficit/hyperactivity disorder	Rate	2011	436.49604775303004	645.39676973731	292.37385539377
Incidence	Global	Female	2-4 years	Attention-deficit/hyperactivity disorder	Rate	2011	167.41510174594	245.20075277496997	112.30246798336
Incidence	Global	Both	2-4 years	Attention-deficit/hyperactivity disorder	Rate	2011	306.42517933975	452.33193348047	205.0001074398
Incidence	Global	Male	2-4 years	Attention-deficit/hyperactivity disorder	Number	2012	886703.4457745027	1312717.901109009	592955.0136898895
Incidence	Global	Female	2-4 years	Attention-deficit/hyperactivity disorder	Number	2012	319477.8012510376	467112.7336145706	214249.41046150163
Incidence	Global	Both	2-4 years	Attention-deficit/hyperactivity disorder	Number	2012	1206181.2470255387	1779728.630438726	807222.4679522167
Incidence	Global	Male	2-4 years	Attention-deficit/hyperactivity disorder	Rate	2012	433.84685621095	642.28749442891	290.12142649246
Incidence	Global	Female	2-4 years	Attention-deficit/hyperactivity disorder	Rate	2012	166.94676528682	244.09508139803998	111.95847067024
Incidence	Global	Both	2-4 years	Attention-deficit/hyperactivity disorder	Rate	2012	304.78614610851	449.71403072968	203.97450687123
Incidence	Global	Male	2-4 years	Attention-deficit/hyperactivity disorder	Number	2013	881142.6858655558	1303285.3533944646	589565.5770697196
Incidence	Global	Female	2-4 years	Attention-deficit/hyperactivity disorder	Number	2013	319045.389607702	466142.0041358439	213904.16350215155
Incidence	Global	Both	2-4 years	Attention-deficit/hyperactivity disorder	Number	2013	1200188.0754732594	1769751.724696495	804053.926944244
Incidence	Global	Male	2-4 years	Attention-deficit/hyperactivity disorder	Rate	2013	429.80704727325997	635.72136327354	287.58048375034
Incidence	Global	Female	2-4 years	Attention-deficit/hyperactivity disorder	Rate	2013	166.09217807953002	242.66936079684	111.35659556163999
Incidence	Global	Both	2-4 years	Attention-deficit/hyperactivity disorder	Rate	2013	302.23957857822	445.67099639732004	202.48236505596
Incidence	Global	Male	2-4 years	Attention-deficit/hyperactivity disorder	Number	2014	879000.8929635289	1299883.013206098	588800.4128588719
Incidence	Global	Female	2-4 years	Attention-deficit/hyperactivity disorder	Number	2014	319438.0940576098	467200.5490693727	214069.4277182054
Incidence	Global	Both	2-4 years	Attention-deficit/hyperactivity disorder	Number	2014	1198438.9870211403	1767052.183950537	803491.4007880839
Incidence	Global	Male	2-4 years	Attention-deficit/hyperactivity disorder	Rate	2014	427.3047560932	631.90629082874	286.23090012568997
Incidence	Global	Female	2-4 years	Attention-deficit/hyperactivity disorder	Rate	2014	165.65526027069998	242.28240148697998	111.01282979188001
Incidence	Global	Both	2-4 years	Attention-deficit/hyperactivity disorder	Rate	2014	300.70638907589	443.38000290295	201.60809219422998
Incidence	Global	Male	2-4 years	Attention-deficit/hyperactivity disorder	Number	2015	886984.893428709	1311753.8279403965	595476.6623926761
Incidence	Global	Female	2-4 years	Attention-deficit/hyperactivity disorder	Number	2015	322600.53924529284	472881.04045879946	216013.84422878825
Incidence	Global	Both	2-4 years	Attention-deficit/hyperactivity disorder	Number	2015	1209585.4326740017	1784139.397321843	811370.0470479361
Incidence	Global	Male	2-4 years	Attention-deficit/hyperactivity disorder	Rate	2015	428.20860310163994	633.27377775767	287.47753391505
Incidence	Global	Female	2-4 years	Attention-deficit/hyperactivity disorder	Rate	2015	166.13702065774	243.530427355	111.24561845109
Incidence	Global	Both	2-4 years	Attention-deficit/hyperactivity disorder	Rate	2015	301.40481244038	444.57231865674	202.17739916858
Incidence	Global	Male	2-4 years	Attention-deficit/hyperactivity disorder	Number	2016	902011.030934888	1331386.5664941706	606221.7086390888
Incidence	Global	Female	2-4 years	Attention-deficit/hyperactivity disorder	Number	2016	327482.3534926111	479437.5668488105	219186.07314549657
Incidence	Global	Both	2-4 years	Attention-deficit/hyperactivity disorder	Number	2016	1229493.384427499	1811809.4175607527	826123.4772934418
Incidence	Global	Male	2-4 years	Attention-deficit/hyperactivity disorder	Rate	2016	431.52011255211994	636.93243355183	290.01514501696
Incidence	Global	Female	2-4 years	Attention-deficit/hyperactivity disorder	Rate	2016	167.1789875831	244.75177419566998	111.89398576740999
Incidence	Global	Both	2-4 years	Attention-deficit/hyperactivity disorder	Rate	2016	303.63985029331997	447.4505900366	204.02225188545998
Incidence	Global	Male	2-4 years	Attention-deficit/hyperactivity disorder	Number	2017	917656.1366503728	1354711.721012345	615421.8355383404
Incidence	Global	Female	2-4 years	Attention-deficit/hyperactivity disorder	Number	2017	332193.5623700607	487485.6052831936	222185.6336578891
Incidence	Global	Both	2-4 years	Attention-deficit/hyperactivity disorder	Number	2017	1249849.699020434	1843440.038488487	837735.6939489007
Incidence	Global	Male	2-4 years	Attention-deficit/hyperactivity disorder	Rate	2017	435.34433415642997	642.68743879467	291.96166027476
Incidence	Global	Female	2-4 years	Attention-deficit/hyperactivity disorder	Rate	2017	168.25559765038	246.91081090702002	112.53672802602999
Incidence	Global	Both	2-4 years	Attention-deficit/hyperactivity disorder	Rate	2017	306.16877071898	451.57731439270003	205.21548135329
Incidence	Global	Male	2-4 years	Attention-deficit/hyperactivity disorder	Number	2018	931433.6385124964	1383861.3189020916	624383.8109202828
Incidence	Global	Female	2-4 years	Attention-deficit/hyperactivity disorder	Number	2018	336069.3528496386	494398.05477912776	224660.56586934705
Incidence	Global	Both	2-4 years	Attention-deficit/hyperactivity disorder	Number	2018	1267502.9913621347	1871763.3462187727	847193.7625791593
Incidence	Global	Male	2-4 years	Attention-deficit/hyperactivity disorder	Rate	2018	439.00910766672996	652.25014174487	294.28846923697
Incidence	Global	Female	2-4 years	Attention-deficit/hyperactivity disorder	Rate	2018	169.21986123118	248.94257543359	113.12257264213001
Incidence	Global	Both	2-4 years	Attention-deficit/hyperactivity disorder	Rate	2018	308.57019029050997	455.67574661172	206.2470402938
Incidence	Global	Male	2-4 years	Attention-deficit/hyperactivity disorder	Number	2019	938712.4602158504	1404390.545613091	628397.5068533069
Incidence	Global	Female	2-4 years	Attention-deficit/hyperactivity disorder	Number	2019	337839.9790887872	498326.7760190726	225840.4565484714
Incidence	Global	Both	2-4 years	Attention-deficit/hyperactivity disorder	Number	2019	1276552.439304639	1895275.275961756	852379.9876167417
Incidence	Global	Male	2-4 years	Attention-deficit/hyperactivity disorder	Rate	2019	441.35428997848	660.30208224682	295.4535570964
Incidence	Global	Female	2-4 years	Attention-deficit/hyperactivity disorder	Rate	2019	169.78481889442	250.43904408485	113.49835243756
Incidence	Global	Both	2-4 years	Attention-deficit/hyperactivity disorder	Rate	2019	310.09092593019	460.38662190463003	207.054008489
Incidence	Global	Male	2-4 years	Attention-deficit/hyperactivity disorder	Number	2020	929025.7889839464	1380659.532145105	621535.7721027163
Incidence	Global	Female	2-4 years	Attention-deficit/hyperactivity disorder	Number	2020	334352.0388567109	492191.13570793247	222876.40150032265
Incidence	Global	Both	2-4 years	Attention-deficit/hyperactivity disorder	Number	2020	1263377.827840657	1865742.712227032	842753.3630312831
Incidence	Global	Male	2-4 years	Attention-deficit/hyperactivity disorder	Rate	2020	439.36907927954996	652.96261377262	293.94619952017996
Incidence	Global	Female	2-4 years	Attention-deficit/hyperactivity disorder	Rate	2020	169.03574140892	248.83321729928	112.67787658475999
Incidence	Global	Both	2-4 years	Attention-deficit/hyperactivity disorder	Rate	2020	308.70938840436	455.89868598211996	205.92879623491
Incidence	Global	Male	2-4 years	Attention-deficit/hyperactivity disorder	Number	2021	905242.3349999778	1322953.7153949072	607535.1668726066
Incidence	Global	Female	2-4 years	Attention-deficit/hyperactivity disorder	Number	2021	324856.46186638373	476419.153773865	216792.56888164824
Incidence	Global	Both	2-4 years	Attention-deficit/hyperactivity disorder	Number	2021	1230098.796866361	1796806.1961495862	823218.4715127643
Incidence	Global	Male	2-4 years	Attention-deficit/hyperactivity disorder	Rate	2021	434.78019401164	635.40341719418	291.793973292
Incidence	Global	Female	2-4 years	Attention-deficit/hyperactivity disorder	Rate	2021	166.71315574705	244.49364537083	111.25582385871
Incidence	Global	Both	2-4 years	Attention-deficit/hyperactivity disorder	Rate	2021	305.18513663536004	445.78414829451003	204.23891345099997
