# Supplementary material for: The burden of attention deficit hyperactivity disorder and incidence rate forecast in China from 1990 to 2021
Source: Front Psychiatry. 2025 Mar 3;16:1532156. doi: 10.3389/fpsyt.2025.1532156 (PMC11911341; doi:10.3389/fpsyt.2025.1532156)
Supplement: Supplementary file 2 [file DataSheet2.csv]

measure	location	sex	age	cause	metric	year	val	upper	lower
DALYs (Disability-Adjusted Life Years)	Global	Both	Age-standardized	Attention-deficit/hyperactivity disorder	Rate	1990	14.937217186440668	24.4853248893814	8.144295180816671
DALYs (Disability-Adjusted Life Years)	Global	Both	Age-standardized	Attention-deficit/hyperactivity disorder	Rate	1996	15.126280862157545	24.568481831585835	8.210072819071224
DALYs (Disability-Adjusted Life Years)	China	Both	Age-standardized	Attention-deficit/hyperactivity disorder	Rate	1991	25.018787867200107	40.96130615859315	13.464769545751233
DALYs (Disability-Adjusted Life Years)	Global	Both	Age-standardized	Attention-deficit/hyperactivity disorder	Rate	1995	15.166429760688757	24.57978393451297	8.231384734094503
DALYs (Disability-Adjusted Life Years)	Global	Both	Age-standardized	Attention-deficit/hyperactivity disorder	Rate	1994	15.181986571414162	24.694845834126912	8.26537440703791
DALYs (Disability-Adjusted Life Years)	Global	Both	Age-standardized	Attention-deficit/hyperactivity disorder	Rate	1991	15.037687592933974	24.56679366858338	8.203898295170454
DALYs (Disability-Adjusted Life Years)	China	Both	Age-standardized	Attention-deficit/hyperactivity disorder	Rate	1990	24.267825494992348	39.55988024267237	13.073026947409225
DALYs (Disability-Adjusted Life Years)	Global	Both	Age-standardized	Attention-deficit/hyperactivity disorder	Rate	1992	15.111819866128526	24.65149440151743	8.255547382991768
DALYs (Disability-Adjusted Life Years)	Global	Both	Age-standardized	Attention-deficit/hyperactivity disorder	Rate	1993	15.16340818962738	24.7388003200935	8.266875215191225
DALYs (Disability-Adjusted Life Years)	China	Both	Age-standardized	Attention-deficit/hyperactivity disorder	Rate	1996	26.92141906789712	43.52314639360945	14.444487475740326
DALYs (Disability-Adjusted Life Years)	Global	Both	Age-standardized	Attention-deficit/hyperactivity disorder	Rate	2003	14.564971816190567	23.550798723767016	8.017040113043173
DALYs (Disability-Adjusted Life Years)	Global	Both	Age-standardized	Attention-deficit/hyperactivity disorder	Rate	2002	14.683975054706464	23.76711285626286	8.080767441617752
DALYs (Disability-Adjusted Life Years)	China	Both	Age-standardized	Attention-deficit/hyperactivity disorder	Rate	1995	26.865995490162433	43.56131619557264	14.43125533879627
DALYs (Disability-Adjusted Life Years)	Global	Both	Age-standardized	Attention-deficit/hyperactivity disorder	Rate	2001	14.793473251279861	23.95085895583572	8.113515274960106
DALYs (Disability-Adjusted Life Years)	Global	Both	Age-standardized	Attention-deficit/hyperactivity disorder	Rate	1999	14.971711881340669	24.281193221553032	8.175793816442832
DALYs (Disability-Adjusted Life Years)	Global	Both	Age-standardized	Attention-deficit/hyperactivity disorder	Rate	2000	14.891201707630163	24.163157009857	8.144882432751952
DALYs (Disability-Adjusted Life Years)	Global	Both	Age-standardized	Attention-deficit/hyperactivity disorder	Rate	1998	15.03315042397726	24.346943542175627	8.189995843619103
DALYs (Disability-Adjusted Life Years)	Global	Both	Age-standardized	Attention-deficit/hyperactivity disorder	Rate	1997	15.084689717039018	24.499627670340253	8.194467070556016
DALYs (Disability-Adjusted Life Years)	China	Both	Age-standardized	Attention-deficit/hyperactivity disorder	Rate	1994	26.65530281397351	43.45233433806951	14.361384303855058
DALYs (Disability-Adjusted Life Years)	Global	Both	Age-standardized	Attention-deficit/hyperactivity disorder	Rate	2009	14.095474349873312	22.88579331071151	7.7869503583305155
DALYs (Disability-Adjusted Life Years)	China	Both	Age-standardized	Attention-deficit/hyperactivity disorder	Rate	1992	25.68974192761401	42.01062625323082	13.819500598886455
DALYs (Disability-Adjusted Life Years)	China	Both	Age-standardized	Attention-deficit/hyperactivity disorder	Rate	1993	26.25684376805794	42.77377920019077	14.145472868734712
DALYs (Disability-Adjusted Life Years)	China	Both	Age-standardized	Attention-deficit/hyperactivity disorder	Rate	1997	26.930354870860068	43.472551350005354	14.564014435431435
DALYs (Disability-Adjusted Life Years)	Global	Both	Age-standardized	Attention-deficit/hyperactivity disorder	Rate	2008	14.159075882342776	22.96442155311035	7.808158743435071
DALYs (Disability-Adjusted Life Years)	Global	Both	Age-standardized	Attention-deficit/hyperactivity disorder	Rate	2007	14.217988760265737	23.02756392111473	7.840794034575829
DALYs (Disability-Adjusted Life Years)	Global	Both	Age-standardized	Attention-deficit/hyperactivity disorder	Rate	2006	14.28381991494928	23.057720648641325	7.873371095657488
DALYs (Disability-Adjusted Life Years)	Global	Both	Age-standardized	Attention-deficit/hyperactivity disorder	Rate	2005	14.356087348295482	23.097815460815138	7.896789564142729
DALYs (Disability-Adjusted Life Years)	Global	Both	Age-standardized	Attention-deficit/hyperactivity disorder	Rate	2004	14.454142782344894	23.378274363168284	7.977137148550977
DALYs (Disability-Adjusted Life Years)	Global	Both	Age-standardized	Attention-deficit/hyperactivity disorder	Rate	2010	14.022995458872485	22.794971733975302	7.742624669282864
DALYs (Disability-Adjusted Life Years)	Global	Both	Age-standardized	Attention-deficit/hyperactivity disorder	Rate	2015	13.681070820015591	22.279511307452136	7.5147490374913115
DALYs (Disability-Adjusted Life Years)	Global	Both	Age-standardized	Attention-deficit/hyperactivity disorder	Rate	2011	13.941972004915458	22.635323268010083	7.679401866490978
DALYs (Disability-Adjusted Life Years)	Global	Both	Age-standardized	Attention-deficit/hyperactivity disorder	Rate	2012	13.871032621176678	22.57091460037175	7.654025298087749
DALYs (Disability-Adjusted Life Years)	Global	Both	Age-standardized	Attention-deficit/hyperactivity disorder	Rate	2014	13.739486426724831	22.35204715028558	7.5594054183733705
DALYs (Disability-Adjusted Life Years)	China	Both	Age-standardized	Attention-deficit/hyperactivity disorder	Rate	2003	26.190441124593274	42.08806968518464	14.402664817906457
DALYs (Disability-Adjusted Life Years)	China	Both	Age-standardized	Attention-deficit/hyperactivity disorder	Rate	2002	26.417892126870814	42.464694607082485	14.497387639968
DALYs (Disability-Adjusted Life Years)	Global	Both	Age-standardized	Attention-deficit/hyperactivity disorder	Rate	2013	13.803975256546284	22.42374780153187	7.631827942778569
DALYs (Disability-Adjusted Life Years)	China	Both	Age-standardized	Attention-deficit/hyperactivity disorder	Rate	2000	26.757539313322013	43.11929574978416	14.564548610668451
DALYs (Disability-Adjusted Life Years)	China	Both	Age-standardized	Attention-deficit/hyperactivity disorder	Rate	2001	26.617077154794025	42.70534149982011	14.521430327591853
DALYs (Disability-Adjusted Life Years)	Global	Both	Age-standardized	Attention-deficit/hyperactivity disorder	Rate	2016	13.628210284702849	22.09363125729655	7.480424891365524
DALYs (Disability-Adjusted Life Years)	China	Both	Age-standardized	Attention-deficit/hyperactivity disorder	Rate	1999	26.843244936407007	43.23871129940435	14.578202529048493
DALYs (Disability-Adjusted Life Years)	Global	Both	Age-standardized	Attention-deficit/hyperactivity disorder	Rate	2017	13.578770723559291	22.009284479636104	7.435972866063702
DALYs (Disability-Adjusted Life Years)	China	Both	Age-standardized	Attention-deficit/hyperactivity disorder	Rate	1998	26.90410663015769	43.411365652874224	14.556050482483215
DALYs (Disability-Adjusted Life Years)	China	Both	Age-standardized	Attention-deficit/hyperactivity disorder	Rate	2004	26.022662028000468	41.918482053750886	14.414065321849211
DALYs (Disability-Adjusted Life Years)	Global	Both	Age-standardized	Attention-deficit/hyperactivity disorder	Rate	2018	13.537112888732208	21.94441003535208	7.381870159737421
DALYs (Disability-Adjusted Life Years)	Global	Both	Age-standardized	Attention-deficit/hyperactivity disorder	Rate	2019	13.500176211168116	21.97605810926699	7.333250186241264
DALYs (Disability-Adjusted Life Years)	Global	Both	Age-standardized	Attention-deficit/hyperactivity disorder	Rate	2021	13.49092477609477	21.88954988753349	7.411946613257472
DALYs (Disability-Adjusted Life Years)	Global	Both	Age-standardized	Attention-deficit/hyperactivity disorder	Rate	2020	13.440690262156188	21.902295447753843	7.3207362482825165
DALYs (Disability-Adjusted Life Years)	China	Both	Age-standardized	Attention-deficit/hyperactivity disorder	Rate	2005	25.972599837255828	41.547142278136555	14.265736722586807
DALYs (Disability-Adjusted Life Years)	China	Both	Age-standardized	Attention-deficit/hyperactivity disorder	Rate	2009	26.58157386649403	43.84146946645788	14.727958303657259
DALYs (Disability-Adjusted Life Years)	China	Both	Age-standardized	Attention-deficit/hyperactivity disorder	Rate	2006	26.067169418373386	41.61556971634275	14.43220090521223
DALYs (Disability-Adjusted Life Years)	China	Both	Age-standardized	Attention-deficit/hyperactivity disorder	Rate	2008	26.415841794739208	42.91007455184329	14.562201041513385
DALYs (Disability-Adjusted Life Years)	China	Both	Age-standardized	Attention-deficit/hyperactivity disorder	Rate	2007	26.223587179856487	42.24481746347514	14.504215823732023
DALYs (Disability-Adjusted Life Years)	China	Both	Age-standardized	Attention-deficit/hyperactivity disorder	Rate	2012	26.484030504747516	42.774438783995905	14.723125404366238
DALYs (Disability-Adjusted Life Years)	China	Both	Age-standardized	Attention-deficit/hyperactivity disorder	Rate	2011	26.619698332294327	43.57656658647729	14.682870392314921
DALYs (Disability-Adjusted Life Years)	China	Both	Age-standardized	Attention-deficit/hyperactivity disorder	Rate	2010	26.655944331052137	44.158115914900876	14.714660117447494
DALYs (Disability-Adjusted Life Years)	China	Both	Age-standardized	Attention-deficit/hyperactivity disorder	Rate	2014	26.179550154102145	41.86268981008713	14.48878002358374
DALYs (Disability-Adjusted Life Years)	China	Both	Age-standardized	Attention-deficit/hyperactivity disorder	Rate	2015	26.12576638096737	41.4080584133861	14.341966183687251
DALYs (Disability-Adjusted Life Years)	China	Both	Age-standardized	Attention-deficit/hyperactivity disorder	Rate	2013	26.32920868987613	42.34009815792581	14.615028014753445
DALYs (Disability-Adjusted Life Years)	China	Both	Age-standardized	Attention-deficit/hyperactivity disorder	Rate	2016	26.13769887705676	41.817767418790744	14.412523046277212
DALYs (Disability-Adjusted Life Years)	China	Both	Age-standardized	Attention-deficit/hyperactivity disorder	Rate	2019	26.21073988459897	42.43234641600015	14.254280101373034
DALYs (Disability-Adjusted Life Years)	China	Both	Age-standardized	Attention-deficit/hyperactivity disorder	Rate	2017	26.158471439824392	41.36401983666975	14.396921772338281
DALYs (Disability-Adjusted Life Years)	China	Both	Age-standardized	Attention-deficit/hyperactivity disorder	Rate	2020	26.223840973452994	42.338718499382075	14.278651691587495
DALYs (Disability-Adjusted Life Years)	China	Both	Age-standardized	Attention-deficit/hyperactivity disorder	Rate	2018	26.185575493410273	41.92001310402894	14.405257728712087
DALYs (Disability-Adjusted Life Years)	China	Both	Age-standardized	Attention-deficit/hyperactivity disorder	Rate	2021	26.726797738773612	42.79477126605922	14.986195182455148
Prevalence	China	Both	Age-standardized	Attention-deficit/hyperactivity disorder	Rate	1990	1987.98391900173	2727.8312454749403	1486.27979589876
Prevalence	China	Both	Age-standardized	Attention-deficit/hyperactivity disorder	Rate	1991	2048.73639214473	2808.90762708407	1537.70676200641
Prevalence	China	Both	Age-standardized	Attention-deficit/hyperactivity disorder	Rate	1992	2103.36517022168	2882.76025891809	1574.87223087138
Prevalence	China	Both	Age-standardized	Attention-deficit/hyperactivity disorder	Rate	1993	2148.57962918743	2967.27472610651	1603.68839255368
Prevalence	China	Both	Age-standardized	Attention-deficit/hyperactivity disorder	Rate	1994	2181.01157460649	3000.72872373971	1623.63076436106
Prevalence	China	Both	Age-standardized	Attention-deficit/hyperactivity disorder	Rate	1995	2197.24359010232	2999.05005108511	1630.4467411521198
Prevalence	China	Both	Age-standardized	Attention-deficit/hyperactivity disorder	Rate	1996	2201.92266256649	3001.55983073664	1637.63330137283
Prevalence	China	Both	Age-standardized	Attention-deficit/hyperactivity disorder	Rate	1997	2202.66309843004	3019.42578459786	1637.41257922654
Prevalence	China	Both	Age-standardized	Attention-deficit/hyperactivity disorder	Rate	1998	2200.15904007784	3007.02524169763	1629.72598354179
Prevalence	China	Both	Age-standardized	Attention-deficit/hyperactivity disorder	Rate	1999	2195.1620459522	3004.76667566246	1620.20014975637
Prevalence	China	Both	Age-standardized	Attention-deficit/hyperactivity disorder	Rate	2000	2188.52848242024	2993.01934083089	1609.7924862188602
Prevalence	China	Both	Age-standardized	Attention-deficit/hyperactivity disorder	Rate	2001	2176.81773662903	2966.84381174794	1607.05265223186
Prevalence	China	Both	Age-standardized	Attention-deficit/hyperactivity disorder	Rate	2002	2159.4458903479203	2941.5271696588497	1602.51782360421
Prevalence	China	Both	Age-standardized	Attention-deficit/hyperactivity disorder	Rate	2003	2141.3953656959197	2919.43988727755	1594.2430076361502
Prevalence	China	Both	Age-standardized	Attention-deficit/hyperactivity disorder	Rate	2004	2127.67484736407	2892.3454945685203	1588.68888916898
Prevalence	China	Both	Age-standardized	Attention-deficit/hyperactivity disorder	Rate	2005	2123.40053633666	2842.92064127504	1582.6799748764502
Prevalence	China	Both	Age-standardized	Attention-deficit/hyperactivity disorder	Rate	2006	2130.15805146882	2872.6253205081002	1589.3713737278
Prevalence	China	Both	Age-standardized	Attention-deficit/hyperactivity disorder	Rate	2007	2143.26549560078	2900.05360570231	1600.06180215644
Prevalence	China	Both	Age-standardized	Attention-deficit/hyperactivity disorder	Rate	2008	2158.41693446935	2920.41266304557	1615.40867715665
Prevalence	China	Both	Age-standardized	Attention-deficit/hyperactivity disorder	Rate	2009	2171.33118940173	2932.88409128894	1627.12553590282
Prevalence	China	Both	Age-standardized	Attention-deficit/hyperactivity disorder	Rate	2010	2177.77192952693	2958.7736955756	1628.8042961352899
Prevalence	China	Both	Age-standardized	Attention-deficit/hyperactivity disorder	Rate	2011	2174.28498905918	2952.52060317998	1627.82903388381
Prevalence	China	Both	Age-standardized	Attention-deficit/hyperactivity disorder	Rate	2012	2163.44420676024	2950.51182469336	1628.97815803886
Prevalence	China	Both	Age-standardized	Attention-deficit/hyperactivity disorder	Rate	2013	2150.00584014791	2934.57598392855	1625.8235019092099
Prevalence	China	Both	Age-standardized	Attention-deficit/hyperactivity disorder	Rate	2014	2138.70280930421	2928.35479140976	1615.14629437099
Prevalence	China	Both	Age-standardized	Attention-deficit/hyperactivity disorder	Rate	2015	2134.23480374048	2930.90283701597	1605.8345747198302
Prevalence	China	Both	Age-standardized	Attention-deficit/hyperactivity disorder	Rate	2016	2135.26773118605	2927.03644844086	1612.7859252342498
Prevalence	China	Both	Age-standardized	Attention-deficit/hyperactivity disorder	Rate	2017	2137.0348108204403	2905.85537108099	1616.70926005804
Prevalence	China	Both	Age-standardized	Attention-deficit/hyperactivity disorder	Rate	2018	2139.0530064487702	2898.87241273084	1616.60900572831
Prevalence	China	Both	Age-standardized	Attention-deficit/hyperactivity disorder	Rate	2019	2140.84026866755	2900.31734138376	1620.3416063442398
Prevalence	China	Both	Age-standardized	Attention-deficit/hyperactivity disorder	Rate	2020	2142.2846481174497	2902.01048101479	1621.70346342028
Prevalence	China	Both	Age-standardized	Attention-deficit/hyperactivity disorder	Rate	2021	2183.99078789454	2998.0502616264503	1638.7703755652801
Prevalence	Global	Both	Age-standardized	Attention-deficit/hyperactivity disorder	Rate	1990	1228.3496798021	1687.75717214038	915.0254620641699
Prevalence	Global	Both	Age-standardized	Attention-deficit/hyperactivity disorder	Rate	1991	1236.44696124547	1697.67391349159	920.39021750781
Prevalence	Global	Both	Age-standardized	Attention-deficit/hyperactivity disorder	Rate	1992	1242.68549376949	1706.2302516455502	925.36618753782
Prevalence	Global	Both	Age-standardized	Attention-deficit/hyperactivity disorder	Rate	1993	1246.54563654364	1718.33582187988	928.94821454795
Prevalence	Global	Both	Age-standardized	Attention-deficit/hyperactivity disorder	Rate	1994	1247.91653361552	1727.45213975141	930.6748058099299
Prevalence	Global	Both	Age-standardized	Attention-deficit/hyperactivity disorder	Rate	1995	1246.39735515369	1723.3847279529102	930.3128247996201
Prevalence	Global	Both	Age-standardized	Attention-deficit/hyperactivity disorder	Rate	1996	1243.1358738874699	1718.27611108973	926.82112661809
Prevalence	Global	Both	Age-standardized	Attention-deficit/hyperactivity disorder	Rate	1997	1239.6049282946599	1712.70603745554	923.46657429608
Prevalence	Global	Both	Age-standardized	Attention-deficit/hyperactivity disorder	Rate	1998	1235.46927761896	1705.94199518429	922.07249152033
Prevalence	Global	Both	Age-standardized	Attention-deficit/hyperactivity disorder	Rate	1999	1230.34371969797	1695.66930739454	917.14447691181
Prevalence	Global	Both	Age-standardized	Attention-deficit/hyperactivity disorder	Rate	2000	1223.9286699751099	1684.0869170445	911.2812458032001
Prevalence	Global	Both	Age-standardized	Attention-deficit/hyperactivity disorder	Rate	2001	1215.98583363331	1673.4740873687301	906.6096669482399
Prevalence	Global	Both	Age-standardized	Attention-deficit/hyperactivity disorder	Rate	2002	1206.83555244658	1660.8629000672702	901.19995464117
Prevalence	Global	Both	Age-standardized	Attention-deficit/hyperactivity disorder	Rate	2003	1197.18345564361	1647.5192743225598	896.5471630329199
Prevalence	Global	Both	Age-standardized	Attention-deficit/hyperactivity disorder	Rate	2004	1187.9309465066501	1633.70104666779	893.4331323163401
Prevalence	Global	Both	Age-standardized	Attention-deficit/hyperactivity disorder	Rate	2005	1180.00567087898	1618.5398091827299	889.32726594496
Prevalence	Global	Both	Age-standardized	Attention-deficit/hyperactivity disorder	Rate	2006	1173.75313375209	1609.10764461302	886.1179849160799
Prevalence	Global	Both	Age-standardized	Attention-deficit/hyperactivity disorder	Rate	2007	1168.42414046441	1602.4092640414701	882.22584127454
Prevalence	Global	Both	Age-standardized	Attention-deficit/hyperactivity disorder	Rate	2008	1163.40900423642	1596.3020854590102	878.3121841826201
Prevalence	Global	Both	Age-standardized	Attention-deficit/hyperactivity disorder	Rate	2009	1158.18104046085	1589.5262944247702	874.2303841838699
Prevalence	Global	Both	Age-standardized	Attention-deficit/hyperactivity disorder	Rate	2010	1152.10549890041	1580.30152648389	869.7231787481301
Prevalence	Global	Both	Age-standardized	Attention-deficit/hyperactivity disorder	Rate	2011	1145.55526382036	1575.95703264838	863.5637383990801
Prevalence	Global	Both	Age-standardized	Attention-deficit/hyperactivity disorder	Rate	2012	1139.55413445837	1572.45996021742	858.84679005282
Prevalence	Global	Both	Age-standardized	Attention-deficit/hyperactivity disorder	Rate	2013	1134.05992156331	1566.0687414509	853.67984384184
Prevalence	Global	Both	Age-standardized	Attention-deficit/hyperactivity disorder	Rate	2014	1128.9588532487398	1558.12374021659	848.49780199195
Prevalence	Global	Both	Age-standardized	Attention-deficit/hyperactivity disorder	Rate	2015	1124.1091670277	1550.17385610722	843.5198196566599
Prevalence	Global	Both	Age-standardized	Attention-deficit/hyperactivity disorder	Rate	2016	1119.4674659467998	1544.54299078755	838.4766713449201
Prevalence	Global	Both	Age-standardized	Attention-deficit/hyperactivity disorder	Rate	2017	1115.4116835612301	1538.37990207001	834.48184536199
Prevalence	Global	Both	Age-standardized	Attention-deficit/hyperactivity disorder	Rate	2018	1111.91126235638	1532.97427596785	831.03542043103
Prevalence	Global	Both	Age-standardized	Attention-deficit/hyperactivity disorder	Rate	2019	1108.66317610891	1526.01877925889	829.65989876178
Prevalence	Global	Both	Age-standardized	Attention-deficit/hyperactivity disorder	Rate	2020	1104.4578985507198	1515.71589520323	827.2136169799899
Prevalence	Global	Both	Age-standardized	Attention-deficit/hyperactivity disorder	Rate	2021	1108.8864718352	1536.22920877922	828.7038396177501
